# Supplementary material for: Pneumococcal Capsule Synthesis Locus cps as Evolutionary Hotspot with Potential to Generate Novel Serotypes by Recombination
Source: Mol Biol Evol. 2017 Jun 8;34(10):2537–54. doi: 10.1093/molbev/msx173 (PMC5850285; doi:10.1093/molbev/msx173)
Supplement: Supplementary Data [file msx173_Supp.zip]

Archive with 2 entries (2 files):
- TableS1_S2.xlsx
- TextS1.pdf
