# Supplementary material for: Pneumococcal Capsule Synthesis Locus cps as Evolutionary Hotspot with Potential to Generate Novel Serotypes by Recombination
Source: Mol Biol Evol. 2017 Jun 8;34(10):2537–54. doi: 10.1093/molbev/msx173 (PMC5850285; doi:10.1093/molbev/msx173)
Supplement: Supplementary Data [file msx173_Supp.zip › TableS1_S2.xlsx]

## Sheet: TableS1
	isolate.name	ref.name	fastq	accession	study	orig.serotype	cps.genes.found	did.assemble	year	country	st	source	detected.serotype
1	ref-s1	reference	NA	CR931632	PMID_16532061	1	NA	NA	unknown	unknown	unknown	unknown	1
2	ref-s2	reference	NA	CR931633	PMID_16532061	2	NA	NA	unknown	unknown	unknown	unknown	2
3	ref-s3	reference	NA	CR931634	PMID_16532061	3	NA	NA	unknown	unknown	unknown	unknown	3
4	ref-s4	reference	NA	CR931635	PMID_16532061	4	NA	NA	unknown	unknown	unknown	unknown	4
5	ref-s5	reference	NA	CR931637	PMID_16532061	5	NA	NA	unknown	unknown	unknown	unknown	5
6	ref-s6a	reference	NA	CR931638	PMID_16532061	6A	NA	NA	unknown	unknown	unknown	unknown	6A
7	ref-s6b	reference	NA	CR931639	PMID_16532061	6B	NA	NA	unknown	unknown	unknown	unknown	6B
8	ref-s6c	reference	NA	EF538714	PMID_17576753	6C	NA	NA	unknown	unknown	unknown	unknown	6C
9	ref-s6d	reference	NA	HM448897	PMID_20829399	6D	NA	NA	unknown	unknown	unknown	unknown	6D
10	ref-s6f	reference	NA	KC832410	PMID_23897812	6F	NA	NA	unknown	unknown	unknown	unknown	6F
11	ref-s6g	reference	NA	KC832411	PMID_23897812	6G	NA	NA	unknown	unknown	unknown	unknown	6G
12	ref-s7a	reference	NA	CR931640	PMID_16532061	7A	NA	NA	unknown	unknown	unknown	unknown	7A
13	ref-s7b	reference	NA	CR931641	PMID_16532061	7B	NA	NA	unknown	unknown	unknown	unknown	7B
14	ref-s7c	reference	NA	CR931642	PMID_16532061	7C	NA	NA	unknown	unknown	unknown	unknown	7C
15	ref-s7f	reference	NA	CR931643	PMID_16532061	7F	NA	NA	unknown	unknown	unknown	unknown	7F
16	ref-s8	reference	NA	CR931644	PMID_16532061	8	NA	NA	unknown	unknown	unknown	unknown	8
17	ref-s9a	reference	NA	CR931645	PMID_16532061	9A	NA	NA	unknown	unknown	unknown	unknown	9A
18	ref-s9l	reference	NA	CR931646	PMID_16532061	9L	NA	NA	unknown	unknown	unknown	unknown	9L
19	ref-s9n	reference	NA	CR931647	PMID_16532061	9N	NA	NA	unknown	unknown	unknown	unknown	9N
20	ref-s9v	reference	NA	CR931648	PMID_16532061	9V	NA	NA	unknown	unknown	unknown	unknown	9V
21	ref-s10a	reference	NA	CR931649	PMID_16532061	10A	NA	NA	unknown	unknown	unknown	unknown	10A
22	ref-s10b	reference	NA	CR931650	PMID_16532061	10B	NA	NA	unknown	unknown	unknown	unknown	10B
23	ref-s10c	reference	NA	CR931651	PMID_16532061	10C	NA	NA	unknown	unknown	unknown	unknown	10C
24	ref-s10f	reference	NA	CR931652	PMID_16532061	10F	NA	NA	unknown	unknown	unknown	unknown	10F
25	ref-s11a	reference	NA	CR931653	PMID_16532061	11A	NA	NA	unknown	unknown	unknown	unknown	11A
26	ref-s11b	reference	NA	CR931654	PMID_16532061	11B	NA	NA	unknown	unknown	unknown	unknown	11B
27	ref-s11c	reference	NA	CR931655	PMID_16532061	11C	NA	NA	unknown	unknown	unknown	unknown	11C
28	ref-s11d	reference	NA	CR931656	PMID_16532061	11D	NA	NA	unknown	unknown	unknown	unknown	11D
29	ref-s11f	reference	NA	CR931657	PMID_16532061	11F	NA	NA	unknown	unknown	unknown	unknown	11F
30	ref-s12a	reference	NA	CR931658	PMID_16532061	12A	NA	NA	unknown	unknown	unknown	unknown	12A
31	ref-s12b	reference	NA	CR931659	PMID_16532061	12B	NA	NA	unknown	unknown	unknown	unknown	12B
32	ref-s12f	reference	NA	CR931660	PMID_16532061	12F	NA	NA	unknown	unknown	unknown	unknown	12F
33	ref-s13	reference	NA	CR931661	PMID_16532061	13	NA	NA	unknown	unknown	unknown	unknown	13
34	ref-s14	reference	NA	CR931662	PMID_16532061	14	NA	NA	unknown	unknown	unknown	unknown	14
35	ref-s15a	reference	NA	CR931663	PMID_16532061	15A	NA	NA	unknown	unknown	unknown	unknown	15A
36	ref-s15b	reference	NA	CR931664	PMID_16532061	15B	NA	NA	unknown	unknown	unknown	unknown	15B
37	ref-s15c	reference	NA	CR931665	PMID_16532061	15C	NA	NA	unknown	unknown	unknown	unknown	15C
38	ref-s15f	reference	NA	CR931666	PMID_16532061	15F	NA	NA	unknown	unknown	unknown	unknown	15F
39	ref-s16a	reference	NA	CR931667	PMID_16532061	16A	NA	NA	unknown	unknown	unknown	unknown	16A
40	ref-s16f	reference	NA	CR931668	PMID_16532061	16F	NA	NA	unknown	unknown	unknown	unknown	16F
41	ref-s17a	reference	NA	CR931669	PMID_16532061	17A	NA	NA	unknown	unknown	unknown	unknown	17A
42	ref-s17f	reference	NA	CR931670	PMID_16532061	17F	NA	NA	unknown	unknown	unknown	unknown	17F
43	ref-s18a	reference	NA	CR931671	PMID_16532061	18A	NA	NA	unknown	unknown	unknown	unknown	18A
44	ref-s18b	reference	NA	CR931672	PMID_16532061	18B	NA	NA	unknown	unknown	unknown	unknown	18B
45	ref-s18c	reference	NA	CR931673	PMID_16532061	18C	NA	NA	unknown	unknown	unknown	unknown	18C
46	ref-s18f	reference	NA	CR931674	PMID_16532061	18F	NA	NA	unknown	unknown	unknown	unknown	18F
47	ref-s19a	reference	NA	CR931675	PMID_16532061	19A	NA	NA	unknown	unknown	unknown	unknown	19A
48	ref-s19b	reference	NA	CR931676	PMID_16532061	19B	NA	NA	unknown	unknown	unknown	unknown	19B
49	ref-s19c	reference	NA	CR931677	PMID_16532061	19C	NA	NA	unknown	unknown	unknown	unknown	19C
50	ref-s19f	reference	NA	CR931678	PMID_16532061	19F	NA	NA	unknown	unknown	unknown	unknown	19F
51	ref-s20	reference	NA	CR931679	PMID_16532061	20	NA	NA	unknown	unknown	unknown	unknown	20
52	ref-s21	reference	NA	CR931680	PMID_16532061	21	NA	NA	unknown	unknown	unknown	unknown	21
53	ref-s22a	reference	NA	CR931681	PMID_16532061	22A	NA	NA	unknown	unknown	unknown	unknown	22A
54	ref-s23a	reference	NA	CR931683	PMID_16532061	23A	NA	NA	unknown	unknown	unknown	unknown	23A
55	ref-s23b	reference	NA	CR931684	PMID_16532061	23B	NA	NA	unknown	unknown	unknown	unknown	23B
56	ref-s23f	reference	NA	CR931685	PMID_16532061	23F	NA	NA	unknown	unknown	unknown	unknown	23F
57	ref-s24a	reference	NA	CR931686	PMID_16532061	24A	NA	NA	unknown	unknown	unknown	unknown	24A
58	ref-s24b	reference	NA	CR931687	PMID_16532061	24B	NA	NA	unknown	unknown	unknown	unknown	24B
59	ref-s24f	reference	NA	CR931688	PMID_16532061	24F	NA	NA	unknown	unknown	unknown	unknown	24F
60	ref-s25a/f	reference	NA	CR931689	PMID_16532061	25A/F	NA	NA	unknown	unknown	unknown	unknown	25A/F
61	ref-s27	reference	NA	CR931691	PMID_16532061	27	NA	NA	unknown	unknown	unknown	unknown	27
62	ref-s28a	reference	NA	CR931692	PMID_16532061	28A	NA	NA	unknown	unknown	unknown	unknown	28A
63	ref-s28f	reference	NA	CR931693	PMID_16532061	28F	NA	NA	unknown	unknown	unknown	unknown	28F
64	ref-s29	reference	NA	CR931694	PMID_16532061	29	NA	NA	unknown	unknown	unknown	unknown	29
65	ref-s31	reference	NA	CR931695	PMID_16532061	31	NA	NA	unknown	unknown	unknown	unknown	31
66	ref-s32a	reference	NA	CR931696	PMID_16532061	32A	NA	NA	unknown	unknown	unknown	unknown	32A
67	ref-s32f	reference	NA	CR931697	PMID_16532061	32F	NA	NA	unknown	unknown	unknown	unknown	32F
68	ref-s33a	reference	NA	CR931698	PMID_16532061	33A	NA	NA	unknown	unknown	unknown	unknown	33A
69	ref-s33b	reference	NA	CR931699	PMID_16532061	33B	NA	NA	unknown	unknown	unknown	unknown	33B
70	ref-s33c	reference	NA	CR931700	PMID_16532061	33C	NA	NA	unknown	unknown	unknown	unknown	33C
71	ref-s33d	reference	NA	CR931701	PMID_16532061	33D	NA	NA	unknown	unknown	unknown	unknown	33D
72	ref-s33f	reference	NA	CR931702	PMID_16532061	33F	NA	NA	unknown	unknown	unknown	unknown	33F
73	ref-s34	reference	NA	CR931703	PMID_16532061	34	NA	NA	unknown	unknown	unknown	unknown	34
74	ref-s35a	reference	NA	CR931704	PMID_16532061	35A	NA	NA	unknown	unknown	unknown	unknown	35A
75	ref-s35b	reference	NA	CR931705	PMID_16532061	35B	NA	NA	unknown	unknown	unknown	unknown	35B
76	ref-s35c	reference	NA	CR931706	PMID_16532061	35C	NA	NA	unknown	unknown	unknown	unknown	35C
77	ref-s35f	reference	NA	CR931707	PMID_16532061	35F	NA	NA	unknown	unknown	unknown	unknown	35F
78	ref-s36	reference	NA	CR931708	PMID_16532061	36	NA	NA	unknown	unknown	unknown	unknown	36
79	ref-s37	reference	NA	CR931709	PMID_16532061	37	NA	NA	unknown	unknown	unknown	unknown	37
80	ref-s38	reference	NA	CR931710	PMID_16532061	38	NA	NA	unknown	unknown	unknown	unknown	38
81	ref-s39	reference	NA	CR931711	PMID_16532061	39	NA	NA	unknown	unknown	unknown	unknown	39
82	ref-s40	reference	NA	CR931712	PMID_16532061	40	NA	NA	unknown	unknown	unknown	unknown	40
83	ref-s41a	reference	NA	CR931713	PMID_16532061	41A	NA	NA	unknown	unknown	unknown	unknown	41A
84	ref-s41f	reference	NA	CR931714	PMID_16532061	41F	NA	NA	unknown	unknown	unknown	unknown	41F
85	ref-s42	reference	NA	CR931715	PMID_16532061	42	NA	NA	unknown	unknown	unknown	unknown	42
86	ref-s43	reference	NA	CR931716	PMID_16532061	43	NA	NA	unknown	unknown	unknown	unknown	43
87	ref-s44	reference	NA	CR931717	PMID_16532061	44	NA	NA	unknown	unknown	unknown	unknown	44
88	ref-s45	reference	NA	CR931718	PMID_16532061	45	NA	NA	unknown	unknown	unknown	unknown	45
89	ref-s46	reference	NA	CR931719	PMID_16532061	46	NA	NA	unknown	unknown	unknown	unknown	46
90	ref-s47a	reference	NA	CR931720	PMID_16532061	47A	NA	NA	unknown	unknown	unknown	unknown	47A
91	ref-s47f	reference	NA	CR931721	PMID_16532061	47F	NA	NA	unknown	unknown	unknown	unknown	47F
92	ref-s48	reference	NA	CR931722	PMID_16532061	48	NA	NA	unknown	unknown	unknown	unknown	48
93	NA	MaeLa	6259_5#1	ERR039560	PMID_24509479	NT	FALSE	NA	2007	Thailand	6687	carriage	NA
94	6259_5#10-s33c	MaeLa	6259_5#10	ERR039569	PMID_24509479	33C	TRUE	TRUE	2007	Thailand	5096	carriage	33C
95	NA	MaeLa	6259_5#12	ERR039571	PMID_24509479	NT	FALSE	NA	2007	Thailand	4132	carriage	NA
96	6259_5#13-s6b	MaeLa	6259_5#13	ERR039572	PMID_24509479	6B	TRUE	TRUE	2007	Thailand	315	carriage	6B
97	6259_5#14-s39	MaeLa	6259_5#14	ERR039573	PMID_24509479	39	TRUE	TRUE	2007	Thailand	6040	carriage	39
98	6259_5#15-s6b	MaeLa	6259_5#15	ERR039574	PMID_24509479	6B	TRUE	TRUE	2007	Thailand	DLV6704	carriage	6B
99	NA	MaeLa	6259_5#16	ERR039575	PMID_24509479	NT	FALSE	NA	2007	Thailand	4409	carriage	NA
100	6259_5#17-s48	MaeLa	6259_5#17	ERR039576	PMID_24509479	48	TRUE	TRUE	2007	Thailand	DLV7747	carriage	48
101	6259_5#18-s6a	MaeLa	6259_5#18	ERR039577	PMID_24509479	6A	TRUE	TRUE	2007	Thailand	SLV5477	carriage	6A
102	6259_5#19-s19b	MaeLa	6259_5#19	ERR039578	PMID_24509479	19B	TRUE	TRUE	2007	Thailand	5036	carriage	19B
103	NA	MaeLa	6259_5#2	ERR039561	PMID_24509479	NT	FALSE	NA	2007	Thailand	4409	carriage	NA
104	NA	MaeLa	6259_5#20	ERR039579	PMID_24509479	NT	FALSE	NA	2007	Thailand	4133	carriage	NA
105	6259_5#21-s35f	MaeLa	6259_5#21	ERR039580	PMID_24509479	35F	TRUE	TRUE	2007	Thailand	4406	carriage	35F
106	NA	MaeLa	6259_5#22	ERR039581	PMID_24509479	NT	FALSE	NA	2007	Thailand	incomplete	carriage	NA
107	6259_5#23-s35b	MaeLa	6259_5#23	ERR039582	PMID_24509479	35F	TRUE	TRUE	2007	Thailand	DLV4935	carriage	35B
108	NA	MaeLa	6259_5#24	ERR039583	PMID_24509479	NT	FALSE	NA	2007	Thailand	4136	carriage	NA
109	NA	MaeLa	6259_5#3	ERR039562	PMID_24509479	NT	FALSE	NA	2007	Thailand	4133	carriage	NA
110	6259_5#4-s10a	MaeLa	6259_5#4	ERR039563	PMID_24509479	10A	TRUE	TRUE	2007	Thailand	1263	carriage	10A
111	NA	MaeLa	6259_5#5	ERR039564	PMID_24509479	NT	FALSE	NA	2007	Thailand	DLV4133	carriage	NA
112	6259_5#6-s7c	MaeLa	6259_5#6	ERR039565	PMID_24509479	7B	TRUE	TRUE	2007	Thailand	2758	carriage	7C
113	6259_5#7-s7c	MaeLa	6259_5#7	ERR039566	PMID_24509479	7B	TRUE	TRUE	2007	Thailand	2758	carriage	7C
114	NA	MaeLa	6259_5#8	ERR039567	PMID_24509479	NT	FALSE	NA	2007	Thailand	4129	carriage	NA
115	NA	MaeLa	6259_5#9	ERR039568	PMID_24509479	NT	FALSE	NA	2007	Thailand	4130	carriage	NA
116	NA	MaeLa	6259_6#1	ERR039584	PMID_24509479	NT	FALSE	NA	2007	Thailand	4138	carriage	NA
117	NA	MaeLa	6259_6#10	ERR039593	PMID_24509479	NT	FALSE	NA	2008	Thailand	SLV6694	carriage	NA
118	NA	MaeLa	6259_6#11	ERR039594	PMID_24509479	NT	FALSE	NA	2008	Thailand	4130	carriage	NA
119	NA	MaeLa	6259_6#12	ERR039595	PMID_24509479	NT	FALSE	NA	2008	Thailand	4130	carriage	NA
120	6259_6#13-s33c	MaeLa	6259_6#13	ERR039596	PMID_24509479	33C	TRUE	TRUE	2008	Thailand	5096	carriage	33C
121	6259_6#14-s35f	MaeLa	6259_6#14	ERR039597	PMID_24509479	35F	TRUE	TRUE	2008	Thailand	4406	carriage	35F
122	6259_6#15-s19b	MaeLa	6259_6#15	ERR039598	PMID_24509479	19B	TRUE	TRUE	2008	Thailand	5095	carriage	19B
123	NA	MaeLa	6259_6#16	ERR039599	PMID_24509479	NT	FALSE	NA	2008	Thailand	4409	carriage	NA
124	6259_6#17-s22f	MaeLa	6259_6#17	ERR039600	PMID_24509479	22F	TRUE	TRUE	2008	Thailand	6709	carriage	22F
125	6259_6#18-s19a	MaeLa	6259_6#18	ERR039601	PMID_24509479	19A	TRUE	TRUE	2008	Thailand	230	carriage	19A
126	6259_6#19-s13	MaeLa	6259_6#19	ERR039602	PMID_24509479	13	TRUE	TRUE	2008	Thailand	6698	carriage	13
127	6259_6#2-s17f	MaeLa	6259_6#2	ERR039585	PMID_24509479	17F	TRUE	TRUE	2007	Thailand	2355	carriage	17F
128	NA	MaeLa	6259_6#20	ERR039603	PMID_24509479	19A	TRUE	FALSE	2008	Thailand	230	carriage	NA
129	NA	MaeLa	6259_6#21	ERR039604	PMID_24509479	6A	TRUE	FALSE	2008	Thailand	982	carriage	NA
130	NA	MaeLa	6259_6#22	ERR039605	PMID_24509479	NT	FALSE	NA	2008	Thailand	unknown	carriage	NA
131	NA	MaeLa	6259_6#23	ERR039606	PMID_24509479	23A	TRUE	FALSE	2008	Thailand	2218	carriage	NA
132	6259_6#24-s23a	MaeLa	6259_6#24	ERR039607	PMID_24509479	23A	TRUE	TRUE	2008	Thailand	2218	carriage	23A
133	6259_6#3-s7f	MaeLa	6259_6#3	ERR039586	PMID_24509479	7F	TRUE	TRUE	2007	Thailand	3545	carriage	7F
134	6259_6#4-s6c	MaeLa	6259_6#4	ERR039587	PMID_24509479	6C	TRUE	TRUE	2007	Thailand	4420	carriage	6C
135	6259_6#5-s48	MaeLa	6259_6#5	ERR039588	PMID_24509479	48	TRUE	TRUE	2007	Thailand	DLV7747	carriage	48
136	6259_6#6-s23a	MaeLa	6259_6#6	ERR039589	PMID_24509479	23A	TRUE	TRUE	2007	Thailand	338	carriage	23A
137	NA	MaeLa	6259_6#7	ERR039590	PMID_24509479	6C	TRUE	FALSE	2007	Thailand	4420	carriage	NA
138	6259_6#8-s6a	MaeLa	6259_6#8	ERR039591	PMID_24509479	6A	TRUE	TRUE	2007	Thailand	4403	carriage	6A
139	NA	MaeLa	6259_6#9	ERR039592	PMID_24509479	NT	FALSE	NA	2008	Thailand	448	carriage	NA
140	NA	MaeLa	6259_7#1	ERR039608	PMID_24509479	NT	FALSE	NA	2008	Thailand	4136	carriage	NA
141	6259_7#10-s15b	MaeLa	6259_7#10	ERR039617	PMID_24509479	15B	TRUE	TRUE	2008	Thailand	4209	carriage	15B
142	NA	MaeLa	6259_7#11	ERR039618	PMID_24509479	NT	FALSE	NA	2008	Thailand	4136	carriage	NA
143	6259_7#12-s11a	MaeLa	6259_7#12	ERR039619	PMID_24509479	11A	TRUE	TRUE	2008	Thailand	99	carriage	11A
144	6259_7#13-s11a	MaeLa	6259_7#13	ERR039620	PMID_24509479	11A	TRUE	TRUE	2008	Thailand	99	carriage	11A
145	6259_7#14-s17f	MaeLa	6259_7#14	ERR039621	PMID_24509479	17F	TRUE	TRUE	2008	Thailand	2355	carriage	17F
146	6259_7#15-s34	MaeLa	6259_7#15	ERR039622	PMID_24509479	34	TRUE	TRUE	2008	Thailand	unknown	carriage	34
147	NA	MaeLa	6259_7#16	ERR039623	PMID_24509479	NT	FALSE	NA	2008	Thailand	DLV4133	carriage	NA
148	6259_7#17-s14	MaeLa	6259_7#17	ERR039624	PMID_24509479	14	TRUE	TRUE	2008	Thailand	4395	carriage	14
149	NA	MaeLa	6259_7#18	ERR039625	PMID_24509479	NT	FALSE	NA	2008	Thailand	4451	carriage	NA
150	NA	MaeLa	6259_7#19	ERR039626	PMID_24509479	NT	FALSE	NA	2008	Thailand	7596	carriage	NA
151	6259_7#2-s6c	MaeLa	6259_7#2	ERR039609	PMID_24509479	6C	TRUE	TRUE	2008	Thailand	SLV4420	carriage	6C
152	6259_7#20-s23b	MaeLa	6259_7#20	ERR039627	PMID_24509479	23B	TRUE	TRUE	2008	Thailand	6707	carriage	23B
153	6259_7#21-s23b	MaeLa	6259_7#21	ERR039628	PMID_24509479	23B	TRUE	TRUE	2008	Thailand	6707	carriage	23B
154	6259_7#22-s6c	MaeLa	6259_7#22	ERR039629	PMID_24509479	6C	TRUE	TRUE	2008	Thailand	SLV4420	carriage	6C
155	NA	MaeLa	6259_7#23	ERR039630	PMID_24509479	NT	FALSE	NA	2008	Thailand	6697	carriage	NA
156	NA	MaeLa	6259_7#24	ERR039631	PMID_24509479	NT	FALSE	NA	2008	Thailand	4133	carriage	NA
157	NA	MaeLa	6259_7#3	ERR039610	PMID_24509479	NT	FALSE	NA	2008	Thailand	4396	carriage	NA
158	6259_7#4-s6a	MaeLa	6259_7#4	ERR039611	PMID_24509479	6A	TRUE	TRUE	2008	Thailand	5477	carriage	6A
159	6259_7#5-s32a	MaeLa	6259_7#5	ERR039612	PMID_24509479	32A	TRUE	TRUE	2008	Thailand	5092	carriage	32A
160	6259_7#6-s33b	MaeLa	6259_7#6	ERR039613	PMID_24509479	33D	TRUE	TRUE	2008	Thailand	6692	carriage	33B
161	NA	MaeLa	6259_7#7	ERR039614	PMID_24509479	NT	FALSE	NA	2008	Thailand	448	carriage	NA
162	NA	MaeLa	6259_7#8	ERR039615	PMID_24509479	NT	FALSE	NA	2008	Thailand	448	carriage	NA
163	6259_7#9-s24f	MaeLa	6259_7#9	ERR039616	PMID_24509479	24F	TRUE	TRUE	2008	Thailand	6706	carriage	24F
164	6259_8#1-s13	MaeLa	6259_8#1	ERR039632	PMID_24509479	13	TRUE	TRUE	2008	Thailand	6698	carriage	13
165	6259_8#10-s10b	MaeLa	6259_8#10	ERR039641	PMID_24509479	10B	TRUE	TRUE	2008	Thailand	3735	carriage	10B
166	6259_8#11-s10b	MaeLa	6259_8#11	ERR039642	PMID_24509479	10B	TRUE	TRUE	2008	Thailand	3735	carriage	10B
167	6259_8#12-s11a	MaeLa	6259_8#12	ERR039643	PMID_24509479	11A	TRUE	TRUE	2008	Thailand	99	carriage	11A
168	NA	MaeLa	6259_8#13	ERR039644	PMID_24509479	NT	FALSE	NA	2008	Thailand	5093	carriage	NA
169	6259_8#14-s1	MaeLa	6259_8#14	ERR039645	PMID_24509479	1	TRUE	TRUE	2008	Thailand	217	carriage	1
170	6259_8#15-s35f	MaeLa	6259_8#15	ERR039646	PMID_24509479	35F	TRUE	TRUE	2008	Thailand	4412	carriage	35F
171	6259_8#16-s19f	MaeLa	6259_8#16	ERR039647	PMID_24509479	19F	TRUE	TRUE	2008	Thailand	4414	carriage	19F
172	NA	MaeLa	6259_8#17	ERR039648	PMID_24509479	NT	FALSE	NA	2008	Thailand	4133	carriage	NA
173	NA	MaeLa	6259_8#18	ERR039649	PMID_24509479	NT	FALSE	NA	2008	Thailand	incomplete	carriage	NA
174	6259_8#19-s8	MaeLa	6259_8#19	ERR039650	PMID_24509479	8	TRUE	TRUE	2008	Thailand	4654	carriage	8
175	6259_8#2-s19f	MaeLa	6259_8#2	ERR039633	PMID_24509479	19F	TRUE	TRUE	2008	Thailand	1583	carriage	19F
176	NA	MaeLa	6259_8#20	ERR039651	PMID_24509479	NT	FALSE	NA	2008	Thailand	4447	carriage	NA
177	6259_8#21-s17f	MaeLa	6259_8#21	ERR039652	PMID_24509479	17F	TRUE	TRUE	2008	Thailand	2355	carriage	17F
178	6259_8#22-s14	MaeLa	6259_8#22	ERR039653	PMID_24509479	14	TRUE	TRUE	2008	Thailand	63	carriage	14
179	6259_8#23-s19f	MaeLa	6259_8#23	ERR039654	PMID_24509479	19F	TRUE	TRUE	2008	Thailand	4414	carriage	19F
180	6259_8#24-s16f	MaeLa	6259_8#24	ERR039655	PMID_24509479	16F	TRUE	TRUE	2008	Thailand	6149	carriage	16F
181	6259_8#3-s11a	MaeLa	6259_8#3	ERR039634	PMID_24509479	11A	TRUE	TRUE	2008	Thailand	99	carriage	11A
182	6259_8#4-s23f	MaeLa	6259_8#4	ERR039635	PMID_24509479	23F	TRUE	TRUE	2008	Thailand	802	carriage	23F
183	6259_8#5-s14	MaeLa	6259_8#5	ERR039636	PMID_24509479	14	TRUE	TRUE	2008	Thailand	4395	carriage	14
184	6259_8#6-s19b	MaeLa	6259_8#6	ERR039637	PMID_24509479	19B	TRUE	TRUE	2008	Thailand	6690	carriage	19B
185	6259_8#7-s14	MaeLa	6259_8#7	ERR039638	PMID_24509479	14	TRUE	TRUE	2008	Thailand	4395	carriage	14
186	6259_8#8-s19b	MaeLa	6259_8#8	ERR039639	PMID_24509479	19B	TRUE	TRUE	2008	Thailand	DLV8406	carriage	19B
187	NA	MaeLa	6259_8#9	ERR039640	PMID_24509479	NT	FALSE	NA	2008	Thailand	4130	carriage	NA
188	6593_4#1-s10b	MaeLa	6593_4#1	ERR047894	PMID_24509479	10B	TRUE	TRUE	2008	Thailand	3735	carriage	10B
189	6593_4#10-s35f	MaeLa	6593_4#10	ERR047903	PMID_24509479	35F	TRUE	TRUE	2008	Thailand	4418	carriage	35F
190	6593_4#11-s35f	MaeLa	6593_4#11	ERR047904	PMID_24509479	35F	TRUE	TRUE	2008	Thailand	4418	carriage	35F
191	6593_4#12-s22f	MaeLa	6593_4#12	ERR047905	PMID_24509479	22F	TRUE	TRUE	2008	Thailand	6709	carriage	22F
192	6593_4#13-s4	MaeLa	6593_4#13	ERR047906	PMID_24509479	4	TRUE	TRUE	2008	Thailand	5120	carriage	4
193	6593_4#14-s21	MaeLa	6593_4#14	ERR047907	PMID_24509479	21	TRUE	TRUE	2008	Thailand	6689	carriage	21
194	6593_4#15-s4	MaeLa	6593_4#15	ERR047908	PMID_24509479	4	TRUE	TRUE	2008	Thailand	5099	carriage	4
195	6593_4#16-s33b	MaeLa	6593_4#16	ERR047909	PMID_24509479	33B	TRUE	TRUE	2008	Thailand	6692	carriage	33B
196	6593_4#17-s23a	MaeLa	6593_4#17	ERR047910	PMID_24509479	23A	TRUE	TRUE	2008	Thailand	2218	carriage	23A
197	6593_4#18-s19a	MaeLa	6593_4#18	ERR047911	PMID_24509479	19A	TRUE	TRUE	2008	Thailand	230	carriage	19A
198	6593_4#19-s35f	MaeLa	6593_4#19	ERR047912	PMID_24509479	35F	TRUE	TRUE	2008	Thailand	4406	carriage	35F
199	6593_4#2-s4	MaeLa	6593_4#2	ERR047895	PMID_24509479	4	TRUE	TRUE	2008	Thailand	6688	carriage	4
200	NA	MaeLa	6593_4#20	ERR047913	PMID_24509479	NT	FALSE	NA	2008	Thailand	4398	carriage	NA
201	6593_4#21-s2	MaeLa	6593_4#21	ERR047914	PMID_24509479	2	TRUE	TRUE	2008	Thailand	1504	carriage	2
202	6593_4#22-s33b	MaeLa	6593_4#22	ERR047915	PMID_24509479	33D	TRUE	TRUE	2008	Thailand	6692	carriage	33B
203	6593_4#23-s22f	MaeLa	6593_4#23	ERR047916	PMID_24509479	22F	TRUE	TRUE	2008	Thailand	6709	carriage	22F
204	6593_4#24-s15b	MaeLa	6593_4#24	ERR047917	PMID_24509479	15B	TRUE	TRUE	2008	Thailand	4209	carriage	15B
205	NA	MaeLa	6593_4#3	ERR047896	PMID_24509479	NT	FALSE	NA	2008	Thailand	4409	carriage	NA
206	NA	MaeLa	6593_4#4	ERR047897	PMID_24509479	NT	FALSE	NA	2008	Thailand	4393	carriage	NA
207	6593_4#5-s24a	MaeLa	6593_4#5	ERR047898	PMID_24509479	24A	TRUE	TRUE	2008	Thailand	6708	carriage	24A
208	NA	MaeLa	6593_4#6	ERR047899	PMID_24509479	NT	FALSE	NA	2008	Thailand	7596	carriage	NA
209	6593_4#7-s19f	MaeLa	6593_4#7	ERR047900	PMID_24509479	19F	TRUE	TRUE	2008	Thailand	4414	carriage	19F
210	NA	MaeLa	6593_4#8	ERR047901	PMID_24509479	NT	FALSE	NA	2008	Thailand	4391	carriage	NA
211	6593_4#9-s19a	MaeLa	6593_4#9	ERR047902	PMID_24509479	19A	TRUE	TRUE	2008	Thailand	230	carriage	19A
212	NA	MaeLa	6593_5#1	ERR047918	PMID_24509479	NT	FALSE	NA	2008	Thailand	4134	carriage	NA
213	NA	MaeLa	6593_5#10	ERR047927	PMID_24509479	NT	FALSE	NA	2008	Thailand	4134	carriage	NA
214	6593_5#11-s19f	MaeLa	6593_5#11	ERR047928	PMID_24509479	19F	TRUE	TRUE	2008	Thailand	236	carriage	19F
215	NA	MaeLa	6593_5#12	ERR047929	PMID_24509479	NT	FALSE	NA	2008	Thailand	4135	carriage	NA
216	6593_5#13-s6b	MaeLa	6593_5#13	ERR047930	PMID_24509479	6B	TRUE	TRUE	2008	Thailand	4404	carriage	6B
217	6593_5#14-s14	MaeLa	6593_5#14	ERR047931	PMID_24509479	14	TRUE	TRUE	2008	Thailand	4395	carriage	14
218	6593_5#15-s14	MaeLa	6593_5#15	ERR047932	PMID_24509479	14	TRUE	TRUE	2008	Thailand	4395	carriage	14
219	NA	MaeLa	6593_5#16	ERR047933	PMID_24509479	NT	FALSE	NA	2008	Thailand	4137	carriage	NA
220	6593_5#17-s23a	MaeLa	6593_5#17	ERR047934	PMID_24509479	23A	TRUE	TRUE	2008	Thailand	338	carriage	23A
221	6593_5#18-s23f	MaeLa	6593_5#18	ERR047935	PMID_24509479	23F	TRUE	TRUE	2008	Thailand	802	carriage	23F
222	6593_5#19-s28f	MaeLa	6593_5#19	ERR047936	PMID_24509479	28F	TRUE	TRUE	2008	Thailand	4399	carriage	28F
223	6593_5#2-s19f	MaeLa	6593_5#2	ERR047919	PMID_24509479	19F	TRUE	TRUE	2008	Thailand	81	carriage	19F
224	6593_5#20-s28f	MaeLa	6593_5#20	ERR047937	PMID_24509479	28F	TRUE	TRUE	2008	Thailand	4399	carriage	28F
225	6593_5#21-s32a	MaeLa	6593_5#21	ERR047938	PMID_24509479	32A	TRUE	TRUE	2008	Thailand	5092	carriage	32A
226	6593_5#22-s19b	MaeLa	6593_5#22	ERR047939	PMID_24509479	19B	TRUE	TRUE	2008	Thailand	6690	carriage	19B
227	NA	MaeLa	6593_5#23	ERR047940	PMID_24509479	NT	FALSE	NA	2008	Thailand	5107	carriage	NA
228	6593_5#24-s28f	MaeLa	6593_5#24	ERR047941	PMID_24509479	28F	TRUE	TRUE	2008	Thailand	4399	carriage	28F
229	6593_5#3-s28f	MaeLa	6593_5#3	ERR047920	PMID_24509479	28F	TRUE	TRUE	2008	Thailand	4399	carriage	28F
230	NA	MaeLa	6593_5#4	ERR047921	PMID_24509479	NT	FALSE	NA	2008	Thailand	4136	carriage	NA
231	NA	MaeLa	6593_5#5	ERR047922	PMID_24509479	NT	FALSE	NA	2008	Thailand	DLV6694	carriage	NA
232	NA	MaeLa	6593_5#6	ERR047923	PMID_24509479	NT	FALSE	NA	2008	Thailand	4396	carriage	NA
233	6593_5#7-s15b	MaeLa	6593_5#7	ERR047924	PMID_24509479	15B	TRUE	TRUE	2008	Thailand	4209	carriage	15B
234	6593_5#8-s3	MaeLa	6593_5#8	ERR047925	PMID_24509479	3	TRUE	TRUE	2008	Thailand	78	carriage	3
235	6593_5#9-s20	MaeLa	6593_5#9	ERR047926	PMID_24509479	20	TRUE	TRUE	2008	Thailand	6693	carriage	20
236	6630_1#1-s35f	MaeLa	6630_1#1	ERR047942	PMID_24509479	35F	TRUE	TRUE	2008	Thailand	4418	carriage	35F
237	6630_1#10-s6b	MaeLa	6630_1#10	ERR047951	PMID_24509479	6B	TRUE	TRUE	2008	Thailand	4422	carriage	6B
238	6630_1#11-s23a	MaeLa	6630_1#11	ERR047952	PMID_24509479	23A	TRUE	TRUE	2008	Thailand	338	carriage	23A
239	6630_1#12-s3	MaeLa	6630_1#12	ERR047953	PMID_24509479	3	TRUE	TRUE	2008	Thailand	4389	carriage	3
240	NA	MaeLa	6630_1#13	ERR047954	PMID_24509479	NT	FALSE	NA	2008	Thailand	6694	carriage	NA
241	NA	MaeLa	6630_1#14	ERR047955	PMID_24509479	NT	FALSE	NA	2008	Thailand	4448	carriage	NA
242	6630_1#15-s6b	MaeLa	6630_1#15	ERR047956	PMID_24509479	6B	TRUE	TRUE	2008	Thailand	315	carriage	6B
243	6630_1#16-s14	MaeLa	6630_1#16	ERR047957	PMID_24509479	14	TRUE	TRUE	2008	Thailand	63	carriage	14
244	6630_1#17-s19a	MaeLa	6630_1#17	ERR047958	PMID_24509479	19A	TRUE	TRUE	2008	Thailand	230	carriage	19A
245	6630_1#18-s5	MaeLa	6630_1#18	ERR047959	PMID_24509479	5	TRUE	TRUE	2008	Thailand	5094	carriage	5
246	NA	MaeLa	6630_1#19	ERR047960	PMID_24509479	NT	FALSE	NA	2008	Thailand	4391	carriage	NA
247	NA	MaeLa	6630_1#2	ERR047943	PMID_24509479	NT	FALSE	NA	2008	Thailand	4133	carriage	NA
248	NA	MaeLa	6630_1#20	ERR047961	PMID_24509479	NT	FALSE	NA	2008	Thailand	4391	carriage	NA
249	6630_1#21-s19b	MaeLa	6630_1#21	ERR047962	PMID_24509479	19B	TRUE	TRUE	2008	Thailand	5095	carriage	19B
250	6630_1#23-s33c	MaeLa	6630_1#23	ERR047964	PMID_24509479	33C	TRUE	TRUE	2008	Thailand	5096	carriage	33C
251	6630_1#24-s19a	MaeLa	6630_1#24	ERR047965	PMID_24509479	NT	TRUE	TRUE	2008	Thailand	230	carriage	19A
252	6630_1#3-s23f	MaeLa	6630_1#3	ERR047944	PMID_24509479	23F	TRUE	TRUE	2008	Thailand	2218	carriage	23F
253	NA	MaeLa	6630_1#4	ERR047945	PMID_24509479	NT	FALSE	NA	2008	Thailand	4421	carriage	NA
254	6630_1#5-s4	MaeLa	6630_1#5	ERR047946	PMID_24509479	4	TRUE	TRUE	2008	Thailand	5099	carriage	4
255	6630_1#6-s14	MaeLa	6630_1#6	ERR047947	PMID_24509479	14	TRUE	TRUE	2008	Thailand	63	carriage	14
256	6630_1#7-s11a	MaeLa	6630_1#7	ERR047948	PMID_24509479	11A	TRUE	TRUE	2008	Thailand	99	carriage	11A
257	6630_1#8-s11a	MaeLa	6630_1#8	ERR047949	PMID_24509479	11A	TRUE	TRUE	2008	Thailand	99	carriage	11A
258	6630_1#9-s6b	MaeLa	6630_1#9	ERR047950	PMID_24509479	6B	TRUE	TRUE	2008	Thailand	4422	carriage	6B
259	6630_2#1-s16f	MaeLa	6630_2#1	ERR047966	PMID_24509479	16F	TRUE	TRUE	2008	Thailand	6710	carriage	16F
260	6630_2#10-s33b	MaeLa	6630_2#10	ERR047975	PMID_24509479	33B	TRUE	TRUE	2008	Thailand	6692	carriage	33B
261	6630_2#11-s5	MaeLa	6630_2#11	ERR047976	PMID_24509479	5	TRUE	TRUE	2008	Thailand	5094	carriage	5
262	6630_2#12-s6b	MaeLa	6630_2#12	ERR047977	PMID_24509479	6B	TRUE	TRUE	2008	Thailand	315	carriage	6B
263	NA	MaeLa	6630_2#13	ERR047978	PMID_24509479	NT	FALSE	NA	2008	Thailand	448	carriage	NA
264	6630_2#14-s33b	MaeLa	6630_2#14	ERR047979	PMID_24509479	33D	TRUE	TRUE	2008	Thailand	6692	carriage	33B
265	6630_2#15-s23f	MaeLa	6630_2#15	ERR047980	PMID_24509479	23F	TRUE	TRUE	2008	Thailand	2624	carriage	23F
266	NA	MaeLa	6630_2#16	ERR047981	PMID_24509479	NT	FALSE	NA	2008	Thailand	4391	carriage	NA
267	6630_2#17-s14	MaeLa	6630_2#17	ERR047982	PMID_24509479	14	TRUE	TRUE	2008	Thailand	63	carriage	14
268	NA	MaeLa	6630_2#18	ERR047983	PMID_24509479	NT	FALSE	NA	2008	Thailand	4445	carriage	NA
269	6630_2#19-s7f	MaeLa	6630_2#19	ERR047984	PMID_24509479	7F	TRUE	TRUE	2008	Thailand	3545	carriage	7F
270	6630_2#2-s6b	MaeLa	6630_2#2	ERR047967	PMID_24509479	6B	TRUE	TRUE	2008	Thailand	315	carriage	6B
271	NA	MaeLa	6630_2#20	ERR047985	PMID_24509479	NT	FALSE	NA	2008	Thailand	4136	carriage	NA
272	6630_2#21-s15a	MaeLa	6630_2#21	ERR047986	PMID_24509479	15A	TRUE	TRUE	2008	Thailand	4965	carriage	15A
273	6630_2#22-s10f	MaeLa	6630_2#22	ERR047987	PMID_24509479	10B	TRUE	TRUE	2008	Thailand	SLV3735	carriage	10F
274	6630_2#23-s10f	MaeLa	6630_2#23	ERR047988	PMID_24509479	10B	TRUE	TRUE	2008	Thailand	SLV3735	carriage	10F
275	6630_2#24-s4	MaeLa	6630_2#24	ERR047989	PMID_24509479	4	TRUE	TRUE	2008	Thailand	5120	carriage	4
276	6630_2#3-s22a	MaeLa	6630_2#3	ERR047968	PMID_24509479	22A	TRUE	TRUE	2008	Thailand	910	carriage	22A
277	6630_2#4-s40	MaeLa	6630_2#4	ERR047969	PMID_24509479	40	TRUE	TRUE	2008	Thailand	DLV5079	carriage	40
278	NA	MaeLa	6630_2#5	ERR047970	PMID_24509479	3	TRUE	FALSE	2008	Thailand	4389	carriage	NA
279	NA	MaeLa	6630_2#6	ERR047971	PMID_24509479	3	TRUE	FALSE	2008	Thailand	4389	carriage	NA
280	6630_2#7-s14	MaeLa	6630_2#7	ERR047972	PMID_24509479	14	TRUE	TRUE	2008	Thailand	4395	carriage	14
281	6630_2#8-s11a	MaeLa	6630_2#8	ERR047973	PMID_24509479	11A	TRUE	TRUE	2008	Thailand	99	carriage	11A
282	6630_2#9-s11e	MaeLa	6630_2#9	ERR047974	PMID_24509479	11A	TRUE	TRUE	2008	Thailand	99	carriage	11E
283	6630_3#1-s6b	MaeLa	6630_3#1	ERR047990	PMID_24509479	6B	TRUE	TRUE	2008	Thailand	4422	carriage	6B
284	6630_3#10-s19b	MaeLa	6630_3#10	ERR047999	PMID_24509479	19B	TRUE	TRUE	2008	Thailand	5095	carriage	19B
285	NA	MaeLa	6630_3#11	ERR048000	PMID_24509479	23F	TRUE	FALSE	2008	Thailand	SLV172	carriage	NA
286	NA	MaeLa	6630_3#12	ERR048001	PMID_24509479	NT	TRUE	FALSE	2008	Thailand	4391	carriage	NA
287	6630_3#13-s15a	MaeLa	6630_3#13	ERR048002	PMID_24509479	15A	TRUE	TRUE	2008	Thailand	4965	carriage	15A
288	NA	MaeLa	6630_3#14	ERR048003	PMID_24509479	3	TRUE	FALSE	2008	Thailand	180	carriage	NA
289	6630_3#15-s35f	MaeLa	6630_3#15	ERR048004	PMID_24509479	35F	TRUE	TRUE	2008	Thailand	4418	carriage	35F
290	NA	MaeLa	6630_3#16	ERR048005	PMID_24509479	3	TRUE	FALSE	2008	Thailand	4389	carriage	NA
291	NA	MaeLa	6630_3#17	ERR048006	PMID_24509479	NT	FALSE	NA	2008	Thailand	4133	carriage	NA
292	6630_3#18-s23f	MaeLa	6630_3#18	ERR048007	PMID_24509479	23F	TRUE	TRUE	2008	Thailand	4413	carriage	23F
293	6630_3#19-s11a	MaeLa	6630_3#19	ERR048008	PMID_24509479	11A	TRUE	TRUE	2008	Thailand	99	carriage	11A
294	6630_3#2-s6b	MaeLa	6630_3#2	ERR047991	PMID_24509479	6B	TRUE	TRUE	2008	Thailand	4422	carriage	6B
295	6630_3#20-s6c	MaeLa	6630_3#20	ERR048009	PMID_24509479	6C	TRUE	TRUE	2008	Thailand	4420	carriage	6C
296	6630_3#21-s19b	MaeLa	6630_3#21	ERR048010	PMID_24509479	19B	TRUE	TRUE	2008	Thailand	DLV8406	carriage	19B
297	6630_3#22-s19f	MaeLa	6630_3#22	ERR048011	PMID_24509479	19F	TRUE	TRUE	2008	Thailand	4414	carriage	19F
298	NA	MaeLa	6630_3#23	ERR048012	PMID_24509479	NT	FALSE	NA	2008	Thailand	4133	carriage	NA
299	6630_3#24-s6a	MaeLa	6630_3#24	ERR048013	PMID_24509479	6A	TRUE	TRUE	2008	Thailand	SLV315	carriage	6A
300	6630_3#3-s19f	MaeLa	6630_3#3	ERR047992	PMID_24509479	19F	TRUE	TRUE	2008	Thailand	4414	carriage	19F
301	6630_3#4-s3	MaeLa	6630_3#4	ERR047993	PMID_24509479	3	TRUE	TRUE	2008	Thailand	4389	carriage	3
302	6630_3#5-s15b	MaeLa	6630_3#5	ERR047994	PMID_24509479	15B	TRUE	TRUE	2008	Thailand	4209	carriage	15B
303	6630_3#6-s19f	MaeLa	6630_3#6	ERR047995	PMID_24509479	19F	TRUE	TRUE	2008	Thailand	236	carriage	19F
304	NA	MaeLa	6630_3#7	ERR047996	PMID_24509479	6B	TRUE	FALSE	2008	Thailand	315	carriage	NA
305	6630_3#8-s6b	MaeLa	6630_3#8	ERR047997	PMID_24509479	6B	TRUE	TRUE	2008	Thailand	315	carriage	6B
306	6630_3#9-s6b	MaeLa	6630_3#9	ERR047998	PMID_24509479	6B	TRUE	TRUE	2008	Thailand	315	carriage	6B
307	6630_4#1-s16f	MaeLa	6630_4#1	ERR048014	PMID_24509479	16F	TRUE	TRUE	2008	Thailand	6149	carriage	16F
308	6630_4#10-s10b	MaeLa	6630_4#10	ERR048023	PMID_24509479	10B	TRUE	TRUE	2008	Thailand	3735	carriage	10B
309	6630_4#11-s4	MaeLa	6630_4#11	ERR048024	PMID_24509479	4	TRUE	TRUE	2008	Thailand	5099	carriage	4
310	6630_4#12-s23f	MaeLa	6630_4#12	ERR048025	PMID_24509479	23F	TRUE	TRUE	2008	Thailand	2624	carriage	23F
311	NA	MaeLa	6630_4#13	ERR048026	PMID_24509479	NT	FALSE	NA	2008	Thailand	448	carriage	NA
312	6630_4#14-s19f	MaeLa	6630_4#14	ERR048027	PMID_24509479	19F	TRUE	TRUE	2008	Thailand	4414	carriage	19F
313	6630_4#15-s34	MaeLa	6630_4#15	ERR048028	PMID_24509479	34	TRUE	TRUE	2008	Thailand	1439	carriage	34
314	6630_4#16-s15b	MaeLa	6630_4#16	ERR048029	PMID_24509479	15B	TRUE	TRUE	2008	Thailand	DLV1961	carriage	15B
315	6630_4#17-s34	MaeLa	6630_4#17	ERR048030	PMID_24509479	34	TRUE	TRUE	2008	Thailand	1439	carriage	34
316	6630_4#18-s14	MaeLa	6630_4#18	ERR048031	PMID_24509479	14	TRUE	TRUE	2008	Thailand	63	carriage	14
317	NA	MaeLa	6630_4#19	ERR048032	PMID_24509479	NT	FALSE	NA	2008	Thailand	4136	carriage	NA
318	6630_4#2-s6a	MaeLa	6630_4#2	ERR048015	PMID_24509479	6A	TRUE	TRUE	2008	Thailand	4936	carriage	6A
319	NA	MaeLa	6630_4#20	ERR048033	PMID_24509479	NT	FALSE	NA	2008	Thailand	4136	carriage	NA
320	6630_4#21-s4	MaeLa	6630_4#21	ERR048034	PMID_24509479	4	TRUE	TRUE	2008	Thailand	5120	carriage	4
321	6630_4#22-s15b	MaeLa	6630_4#22	ERR048035	PMID_24509479	15B	TRUE	TRUE	2008	Thailand	4209	carriage	15B
322	NA	MaeLa	6630_4#23	ERR048036	PMID_24509479	NT	FALSE	NA	2008	Thailand	4133	carriage	NA
323	6630_4#24-s14	MaeLa	6630_4#24	ERR048037	PMID_24509479	14	TRUE	TRUE	2008	Thailand	63	carriage	14
324	6630_4#3-s33b	MaeLa	6630_4#3	ERR048016	PMID_24509479	33B	TRUE	TRUE	2008	Thailand	6692	carriage	33B
325	6630_4#4-s35a	MaeLa	6630_4#4	ERR048017	PMID_24509479	35C	TRUE	TRUE	2008	Thailand	2752	carriage	35A
326	NA	MaeLa	6630_4#5	ERR048018	PMID_24509479	NT	FALSE	NA	2008	Thailand	4133	carriage	NA
327	6630_4#6-s37	MaeLa	6630_4#6	ERR048019	PMID_24509479	37	TRUE	TRUE	2008	Thailand	447	carriage	37
328	NA	MaeLa	6630_4#7	ERR048020	PMID_24509479	NT	FALSE	NA	2008	Thailand	4411	carriage	NA
329	6630_4#8-s35f	MaeLa	6630_4#8	ERR048021	PMID_24509479	35F	TRUE	TRUE	2008	Thailand	6711	carriage	35F
330	6630_4#9-s6b	MaeLa	6630_4#9	ERR048022	PMID_24509479	6B	TRUE	TRUE	2008	Thailand	6703	carriage	6B
331	6631_1#1-s46	MaeLa	6631_1#1	ERR048038	PMID_24509479	46	TRUE	TRUE	2008	Thailand	989	carriage	46
332	6631_1#11-s14	MaeLa	6631_1#11	ERR048048	PMID_24509479	14	TRUE	TRUE	2008	Thailand	4395	carriage	14
333	6631_1#12-s14	MaeLa	6631_1#12	ERR048049	PMID_24509479	14	TRUE	TRUE	2008	Thailand	4395	carriage	14
334	6631_1#13-s22a	MaeLa	6631_1#13	ERR048050	PMID_24509479	22A	TRUE	TRUE	2008	Thailand	910	carriage	22A
335	6631_1#14-s15a	MaeLa	6631_1#14	ERR048051	PMID_24509479	15A	TRUE	TRUE	2008	Thailand	4965	carriage	15A
336	6631_1#15-s33c	MaeLa	6631_1#15	ERR048052	PMID_24509479	33C	TRUE	TRUE	2008	Thailand	5096	carriage	33C
337	NA	MaeLa	6631_1#16	ERR048053	PMID_24509479	NT	FALSE	NA	2008	Thailand	5107	carriage	NA
338	6631_1#17-s34	MaeLa	6631_1#17	ERR048054	PMID_24509479	34	TRUE	TRUE	2008	Thailand	1439	carriage	34
339	6631_1#18-s32a	MaeLa	6631_1#18	ERR048055	PMID_24509479	32F	TRUE	TRUE	2008	Thailand	5092	carriage	32A
340	6631_1#19-s9v	MaeLa	6631_1#19	ERR048056	PMID_24509479	9V	TRUE	TRUE	2008	Thailand	156	carriage	9V
341	NA	MaeLa	6631_1#2	ERR048039	PMID_24509479	NT	FALSE	NA	2008	Thailand	4396	carriage	NA
342	6631_1#20-s33b	MaeLa	6631_1#20	ERR048057	PMID_24509479	33D	TRUE	TRUE	2008	Thailand	6692	carriage	33B
343	NA	MaeLa	6631_1#21	ERR048058	PMID_24509479	NT	FALSE	NA	2008	Thailand	4142	carriage	NA
344	NA	MaeLa	6631_1#22	ERR048059	PMID_24509479	NT	FALSE	NA	2008	Thailand	4136	carriage	NA
345	6631_1#23-s6b	MaeLa	6631_1#23	ERR048060	PMID_24509479	6B	TRUE	TRUE	2008	Thailand	6703	carriage	6B
346	NA	MaeLa	6631_1#24	ERR048061	PMID_24509479	NT	FALSE	NA	2008	Thailand	5101	carriage	NA
347	6631_1#3-s6a	MaeLa	6631_1#3	ERR048040	PMID_24509479	6A	TRUE	TRUE	2008	Thailand	315	carriage	6A
348	6631_1#4-s6b	MaeLa	6631_1#4	ERR048041	PMID_24509479	6B	TRUE	TRUE	2008	Thailand	4404	carriage	6B
349	6631_1#5-s15a	MaeLa	6631_1#5	ERR048042	PMID_24509479	15A	TRUE	TRUE	2008	Thailand	4965	carriage	15A
350	NA	MaeLa	6631_1#6	ERR048043	PMID_24509479	NT	FALSE	NA	2008	Thailand	4138	carriage	NA
351	6631_1#7-s14	MaeLa	6631_1#7	ERR048044	PMID_24509479	14	TRUE	TRUE	2008	Thailand	63	carriage	14
352	6631_1#8-s23a	MaeLa	6631_1#8	ERR048045	PMID_24509479	23A	TRUE	TRUE	2008	Thailand	338	carriage	23A
353	6631_1#9-s23f	MaeLa	6631_1#9	ERR048046	PMID_24509479	23F	TRUE	TRUE	2008	Thailand	802	carriage	23F
354	6631_2#1-s16f	MaeLa	6631_2#1	ERR048062	PMID_24509479	16F	TRUE	TRUE	2008	Thailand	6149	carriage	16F
355	NA	MaeLa	6631_2#10	ERR048071	PMID_24509479	NT	FALSE	NA	2008	Thailand	63	carriage	NA
356	NA	MaeLa	6631_2#11	ERR048072	PMID_24509479	NT	FALSE	NA	2008	Thailand	4130	carriage	NA
357	NA	MaeLa	6631_2#12	ERR048073	PMID_24509479	NT	FALSE	NA	2008	Thailand	4965	carriage	NA
358	6631_2#13-s35f	MaeLa	6631_2#13	ERR048074	PMID_24509479	35F	TRUE	TRUE	2008	Thailand	870	carriage	35F
359	NA	MaeLa	6631_2#14	ERR048075	PMID_24509479	NT	FALSE	NA	2008	Thailand	63	carriage	NA
360	6631_2#15-s3	MaeLa	6631_2#15	ERR048076	PMID_24509479	3	TRUE	TRUE	2008	Thailand	63	carriage	3
361	6631_2#16-s35c	MaeLa	6631_2#16	ERR048077	PMID_24509479	35C	TRUE	TRUE	2008	Thailand	4413	carriage	35C
362	6631_2#17-s34	MaeLa	6631_2#17	ERR048078	PMID_24509479	34	TRUE	TRUE	2008	Thailand	1439	carriage	34
363	6631_2#18-s3	MaeLa	6631_2#18	ERR048079	PMID_24509479	3	TRUE	TRUE	2008	Thailand	1439	carriage	3
364	6631_2#19-s14	MaeLa	6631_2#19	ERR048080	PMID_24509479	14	TRUE	TRUE	2008	Thailand	63	carriage	14
365	6631_2#2-s3	MaeLa	6631_2#2	ERR048063	PMID_24509479	3	TRUE	TRUE	2008	Thailand	180	carriage	3
366	6631_2#20-s8	MaeLa	6631_2#20	ERR048081	PMID_24509479	8	TRUE	TRUE	2008	Thailand	4654	carriage	8
367	6631_2#21-s35f	MaeLa	6631_2#21	ERR048082	PMID_24509479	35F	TRUE	TRUE	2008	Thailand	SLV1439	carriage	35F
368	NA	MaeLa	6631_2#22	ERR048083	PMID_24509479	NT	FALSE	NA	2008	Thailand	448	carriage	NA
369	6631_2#23-s23a	MaeLa	6631_2#23	ERR048084	PMID_24509479	23A	TRUE	TRUE	2008	Thailand	338	carriage	23A
370	6631_2#24-s14	MaeLa	6631_2#24	ERR048085	PMID_24509479	14	TRUE	TRUE	2008	Thailand	63	carriage	14
371	6631_2#3-s1	MaeLa	6631_2#3	ERR048064	PMID_24509479	1	TRUE	TRUE	2008	Thailand	217	carriage	1
372	6631_2#4-s35f	MaeLa	6631_2#4	ERR048065	PMID_24509479	35F	TRUE	TRUE	2008	Thailand	4412	carriage	35F
373	6631_2#5-s37	MaeLa	6631_2#5	ERR048066	PMID_24509479	37	TRUE	TRUE	2008	Thailand	447	carriage	37
374	6631_2#6-s4	MaeLa	6631_2#6	ERR048067	PMID_24509479	4	TRUE	TRUE	2008	Thailand	5120	carriage	4
375	6631_2#7-s6b	MaeLa	6631_2#7	ERR048068	PMID_24509479	6B	TRUE	TRUE	2008	Thailand	4422	carriage	6B
376	NA	MaeLa	6631_2#8	ERR048069	PMID_24509479	NT	FALSE	NA	2008	Thailand	448	carriage	NA
377	NA	MaeLa	6631_2#9	ERR048070	PMID_24509479	NT	FALSE	NA	2008	Thailand	4402	carriage	NA
378	6631_3#1-s6b	MaeLa	6631_3#1	ERR048086	PMID_24509479	6B	TRUE	TRUE	2008	Thailand	4404	carriage	6B
379	6631_3#10-s6d	MaeLa	6631_3#10	ERR048095	PMID_24509479	6B	TRUE	TRUE	2008	Thailand	4407	carriage	6D
380	NA	MaeLa	6631_3#11	ERR048096	PMID_24509479	NT	FALSE	NA	2008	Thailand	4421	carriage	NA
381	NA	MaeLa	6631_3#12	ERR048097	PMID_24509479	NT	FALSE	NA	2008	Thailand	5101	carriage	NA
382	6631_3#13-s23f	MaeLa	6631_3#13	ERR048098	PMID_24509479	23F	TRUE	TRUE	2008	Thailand	802	carriage	23F
383	6631_3#14-s32a	MaeLa	6631_3#14	ERR048099	PMID_24509479	32A	TRUE	TRUE	2008	Thailand	5092	carriage	32A
384	NA	MaeLa	6631_3#15	ERR048100	PMID_24509479	23F	TRUE	FALSE	2008	Thailand	802	carriage	NA
385	NA	MaeLa	6631_3#16	ERR048101	PMID_24509479	NT	FALSE	NA	2008	Thailand	4451	carriage	NA
386	6631_3#17-s15b	MaeLa	6631_3#17	ERR048102	PMID_24509479	15B	TRUE	TRUE	2008	Thailand	4209	carriage	15B
387	NA	MaeLa	6631_3#18	ERR048103	PMID_24509479	NT	FALSE	NA	2008	Thailand	4136	carriage	NA
388	6631_3#19-s7f	MaeLa	6631_3#19	ERR048104	PMID_24509479	7F	TRUE	TRUE	2008	Thailand	3545	carriage	7F
389	6631_3#2-s23f	MaeLa	6631_3#2	ERR048087	PMID_24509479	23F	TRUE	TRUE	2008	Thailand	802	carriage	23F
390	6631_3#20-s10a	MaeLa	6631_3#20	ERR048105	PMID_24509479	10A	TRUE	TRUE	2008	Thailand	4113	carriage	10A
391	6631_3#21-s10f	MaeLa	6631_3#21	ERR048106	PMID_24509479	10F	TRUE	TRUE	2008	Thailand	SLV3735	carriage	10F
392	NA	MaeLa	6631_3#22	ERR048107	PMID_24509479	NT	FALSE	NA	2008	Thailand	4133	carriage	NA
393	6631_3#23-s19b	MaeLa	6631_3#23	ERR048108	PMID_24509479	19B	TRUE	TRUE	2008	Thailand	5095	carriage	19B
394	6631_3#24-s17f	MaeLa	6631_3#24	ERR048109	PMID_24509479	17F	TRUE	TRUE	2008	Thailand	5098	carriage	17F
395	6631_3#3-s18a	MaeLa	6631_3#3	ERR048088	PMID_24509479	18A	TRUE	TRUE	2008	Thailand	241	carriage	18A
396	6631_3#4-s19b	MaeLa	6631_3#4	ERR048089	PMID_24509479	19B	TRUE	TRUE	2008	Thailand	DLV8406	carriage	19B
397	6631_3#5-s14	MaeLa	6631_3#5	ERR048090	PMID_24509479	14	TRUE	TRUE	2008	Thailand	63	carriage	14
398	NA	MaeLa	6631_3#6	ERR048091	PMID_24509479	NT	FALSE	NA	2008	Thailand	DLV4393	carriage	NA
399	6631_3#7-s10f	MaeLa	6631_3#7	ERR048092	PMID_24509479	10B	TRUE	TRUE	2008	Thailand	DLV3735	carriage	10F
400	6631_3#8-s32a	MaeLa	6631_3#8	ERR048093	PMID_24509479	32F	TRUE	TRUE	2008	Thailand	5092	carriage	32A
401	NA	MaeLa	6631_3#9	ERR048094	PMID_24509479	NT	FALSE	NA	2008	Thailand	6695	carriage	NA
402	6631_4#1-s6a	MaeLa	6631_4#1	ERR048110	PMID_24509479	6A	TRUE	TRUE	2008	Thailand	315	carriage	6A
403	6631_4#10-s16f	MaeLa	6631_4#10	ERR048119	PMID_24509479	16F	TRUE	TRUE	2008	Thailand	DLV6149	carriage	16F
404	6631_4#11-s9v	MaeLa	6631_4#11	ERR048120	PMID_24509479	9V	TRUE	TRUE	2008	Thailand	280	carriage	9V
405	NA	MaeLa	6631_4#12	ERR048121	PMID_24509479	6B	TRUE	FALSE	2008	Thailand	315	carriage	NA
406	6631_4#13-s10b	MaeLa	6631_4#13	ERR048122	PMID_24509479	10B	TRUE	TRUE	2008	Thailand	3735	carriage	10B
407	6631_4#14-s14	MaeLa	6631_4#14	ERR048123	PMID_24509479	14	TRUE	TRUE	2008	Thailand	4395	carriage	14
408	6631_4#15-s23f	MaeLa	6631_4#15	ERR048124	PMID_24509479	23F	TRUE	TRUE	2008	Thailand	2218	carriage	23F
409	6631_4#16-s13	MaeLa	6631_4#16	ERR048125	PMID_24509479	13	TRUE	TRUE	2008	Thailand	SLV5115	carriage	13
410	6631_4#17-s34	MaeLa	6631_4#17	ERR048126	PMID_24509479	34	TRUE	TRUE	2008	Thailand	1439	carriage	34
411	6631_4#18-s15b	MaeLa	6631_4#18	ERR048127	PMID_24509479	15B	TRUE	TRUE	2008	Thailand	4209	carriage	15B
412	NA	MaeLa	6631_4#19	ERR048128	PMID_24509479	NT	FALSE	NA	2008	Thailand	4409	carriage	NA
413	NA	MaeLa	6631_4#2	ERR048111	PMID_24509479	NT	FALSE	NA	2008	Thailand	5122	carriage	NA
414	6631_4#20-s20	MaeLa	6631_4#20	ERR048129	PMID_24509479	20	TRUE	TRUE	2008	Thailand	6693	carriage	20
415	6631_4#21-s11a	MaeLa	6631_4#21	ERR048130	PMID_24509479	11A	TRUE	TRUE	2008	Thailand	99	carriage	11A
416	NA	MaeLa	6631_4#22	ERR048131	PMID_24509479	NT	FALSE	NA	2008	Thailand	4391	carriage	NA
417	6631_4#23-s23b	MaeLa	6631_4#23	ERR048132	PMID_24509479	23B	TRUE	TRUE	2008	Thailand	6707	carriage	23B
418	6631_4#24-s35c	MaeLa	6631_4#24	ERR048133	PMID_24509479	35C	TRUE	TRUE	2008	Thailand	DLV7578	carriage	35C
419	6631_4#3-s14	MaeLa	6631_4#3	ERR048112	PMID_24509479	14	TRUE	TRUE	2008	Thailand	4395	carriage	14
420	6631_4#4-s23a	MaeLa	6631_4#4	ERR048113	PMID_24509479	23A	TRUE	TRUE	2008	Thailand	SLV172	carriage	23A
421	NA	MaeLa	6631_4#5	ERR048114	PMID_24509479	NT	FALSE	NA	2008	Thailand	4130	carriage	NA
422	6631_4#6-s19f	MaeLa	6631_4#6	ERR048115	PMID_24509479	19F	TRUE	TRUE	2008	Thailand	81	carriage	19F
423	NA	MaeLa	6631_4#7	ERR048116	PMID_24509479	3	TRUE	FALSE	2008	Thailand	458	carriage	NA
424	6631_4#8-s7f	MaeLa	6631_4#8	ERR048117	PMID_24509479	7F	TRUE	TRUE	2008	Thailand	3545	carriage	7F
425	NA	MaeLa	6631_4#9	ERR048118	PMID_24509479	NT	FALSE	NA	2008	Thailand	4392	carriage	NA
426	6631_5#1-s6b	MaeLa	6631_5#1	ERR048134	PMID_24509479	6B	TRUE	TRUE	2008	Thailand	4422	carriage	6B
427	6631_5#10-s14	MaeLa	6631_5#10	ERR048143	PMID_24509479	14	TRUE	TRUE	2008	Thailand	63	carriage	14
428	6631_5#11-s21	MaeLa	6631_5#11	ERR048144	PMID_24509479	21	TRUE	TRUE	2008	Thailand	SLV5103	carriage	21
429	6631_5#12-s15a	MaeLa	6631_5#12	ERR048145	PMID_24509479	15A	TRUE	TRUE	2008	Thailand	4965	carriage	15A
430	6631_5#13-s18c	MaeLa	6631_5#13	ERR048146	PMID_24509479	18C	TRUE	TRUE	2008	Thailand	870	carriage	18C
431	6631_5#14-s14	MaeLa	6631_5#14	ERR048147	PMID_24509479	14	TRUE	TRUE	2008	Thailand	63	carriage	14
432	6631_5#15-s14	MaeLa	6631_5#15	ERR048148	PMID_24509479	14	TRUE	TRUE	2008	Thailand	63	carriage	14
433	6631_5#16-s23f	MaeLa	6631_5#16	ERR048149	PMID_24509479	23F	TRUE	TRUE	2008	Thailand	4413	carriage	23F
434	6631_5#17-s37	MaeLa	6631_5#17	ERR048150	PMID_24509479	37	TRUE	TRUE	2008	Thailand	447	carriage	37
435	6631_5#18-s34	MaeLa	6631_5#18	ERR048151	PMID_24509479	34	TRUE	TRUE	2008	Thailand	1439	carriage	34
436	6631_5#19-s11e	MaeLa	6631_5#19	ERR048152	PMID_24509479	11A	TRUE	TRUE	2008	Thailand	99	carriage	11E
437	NA	MaeLa	6631_5#2	ERR048135	PMID_24509479	NT	FALSE	NA	2008	Thailand	SLV4391	carriage	NA
438	NA	MaeLa	6631_5#20	ERR048153	PMID_24509479	NT	FALSE	NA	2008	Thailand	448	carriage	NA
439	6631_5#21-s19f	MaeLa	6631_5#21	ERR048154	PMID_24509479	19F	TRUE	TRUE	2008	Thailand	81	carriage	19F
440	6631_5#22-s14	MaeLa	6631_5#22	ERR048155	PMID_24509479	14	TRUE	TRUE	2008	Thailand	63	carriage	14
441	6631_5#23-s6b	MaeLa	6631_5#23	ERR048156	PMID_24509479	6B	TRUE	TRUE	2008	Thailand	315	carriage	6B
442	NA	MaeLa	6631_5#24	ERR048157	PMID_24509479	NT	FALSE	NA	2008	Thailand	4411	carriage	NA
443	6631_5#3-s14	MaeLa	6631_5#3	ERR048136	PMID_24509479	14	TRUE	TRUE	2008	Thailand	4395	carriage	14
444	6631_5#4-s19b	MaeLa	6631_5#4	ERR048137	PMID_24509479	19B	TRUE	TRUE	2008	Thailand	5095	carriage	19B
445	6631_5#5-s14	MaeLa	6631_5#5	ERR048138	PMID_24509479	14	TRUE	TRUE	2008	Thailand	63	carriage	14
446	6631_5#6-s5	MaeLa	6631_5#6	ERR048139	PMID_24509479	5	TRUE	TRUE	2008	Thailand	5094	carriage	5
447	6631_5#7-s5	MaeLa	6631_5#7	ERR048140	PMID_24509479	5	TRUE	TRUE	2008	Thailand	5094	carriage	5
448	6631_5#8-s33b	MaeLa	6631_5#8	ERR048141	PMID_24509479	33B	TRUE	TRUE	2008	Thailand	6692	carriage	33B
449	6631_5#9-s28f	MaeLa	6631_5#9	ERR048142	PMID_24509479	28F	TRUE	TRUE	2008	Thailand	4402	carriage	28F
450	6631_6#1-s14	MaeLa	6631_6#1	ERR048158	PMID_24509479	14	TRUE	TRUE	2008	Thailand	63	carriage	14
451	6631_6#10-s5	MaeLa	6631_6#10	ERR048167	PMID_24509479	5	TRUE	TRUE	2008	Thailand	5094	carriage	5
452	6631_6#11-s4	MaeLa	6631_6#11	ERR048168	PMID_24509479	4	TRUE	TRUE	2008	Thailand	5120	carriage	4
453	6631_6#12-s23f	MaeLa	6631_6#12	ERR048169	PMID_24509479	23F	TRUE	TRUE	2008	Thailand	4413	carriage	23F
454	6631_6#13-s14	MaeLa	6631_6#13	ERR048170	PMID_24509479	14	TRUE	TRUE	2008	Thailand	4395	carriage	14
455	6631_6#14-s19f	MaeLa	6631_6#14	ERR048171	PMID_24509479	19F	TRUE	TRUE	2008	Thailand	236	carriage	19F
456	6631_6#15-s19a	MaeLa	6631_6#15	ERR048172	PMID_24509479	19A	TRUE	TRUE	2008	Thailand	1701	carriage	19A
457	6631_6#16-s23f	MaeLa	6631_6#16	ERR048173	PMID_24509479	23F	TRUE	TRUE	2008	Thailand	802	carriage	23F
458	6631_6#17-s6b	MaeLa	6631_6#17	ERR048174	PMID_24509479	6B	TRUE	TRUE	2008	Thailand	315	carriage	6B
459	6631_6#18-s3	MaeLa	6631_6#18	ERR048175	PMID_24509479	3	TRUE	TRUE	2008	Thailand	4389	carriage	3
460	6631_6#19-s18a	MaeLa	6631_6#19	ERR048176	PMID_24509479	18A	TRUE	TRUE	2008	Thailand	241	carriage	18A
461	6631_6#2-s14	MaeLa	6631_6#2	ERR048159	PMID_24509479	14	TRUE	TRUE	2008	Thailand	63	carriage	14
462	6631_6#20-s32a	MaeLa	6631_6#20	ERR048177	PMID_24509479	32A	TRUE	TRUE	2008	Thailand	5092	carriage	32A
463	6631_6#21-s14	MaeLa	6631_6#21	ERR048178	PMID_24509479	14	TRUE	TRUE	2008	Thailand	4395	carriage	14
464	6631_6#22-s20	MaeLa	6631_6#22	ERR048179	PMID_24509479	20	TRUE	TRUE	2008	Thailand	6693	carriage	20
465	6631_6#23-s6a	MaeLa	6631_6#23	ERR048180	PMID_24509479	6A	TRUE	TRUE	2008	Thailand	SLV315	carriage	6A
466	6631_6#24-s6d	MaeLa	6631_6#24	ERR048181	PMID_24509479	6B	TRUE	TRUE	2008	Thailand	4407	carriage	6D
467	6631_6#3-s9v	MaeLa	6631_6#3	ERR048160	PMID_24509479	9V	TRUE	TRUE	2008	Thailand	280	carriage	9V
468	6631_6#4-s19f	MaeLa	6631_6#4	ERR048161	PMID_24509479	19F	TRUE	TRUE	2008	Thailand	4414	carriage	19F
469	NA	MaeLa	6631_6#5	ERR048162	PMID_24509479	NT	FALSE	NA	2008	Thailand	4134	carriage	NA
470	6631_6#6-s14	MaeLa	6631_6#6	ERR048163	PMID_24509479	14	TRUE	TRUE	2008	Thailand	63	carriage	14
471	NA	MaeLa	6631_6#7	ERR048164	PMID_24509479	NT	FALSE	NA	2008	Thailand	4136	carriage	NA
472	6631_6#8-s11a	MaeLa	6631_6#8	ERR048165	PMID_24509479	11A	TRUE	TRUE	2008	Thailand	99	carriage	11A
473	6631_6#9-s6a	MaeLa	6631_6#9	ERR048166	PMID_24509479	6A	TRUE	TRUE	2008	Thailand	4403	carriage	6A
474	6631_7#1-s6d	MaeLa	6631_7#1	ERR048182	PMID_24509479	6B	TRUE	TRUE	2008	Thailand	4407	carriage	6D
475	NA	MaeLa	6631_7#10	ERR048191	PMID_24509479	NT	FALSE	NA	2008	Thailand	4451	carriage	NA
476	6631_7#11-s20	MaeLa	6631_7#11	ERR048192	PMID_24509479	20	TRUE	TRUE	2008	Thailand	6693	carriage	20
477	6631_7#12-s23f	MaeLa	6631_7#12	ERR048193	PMID_24509479	23F	TRUE	TRUE	2008	Thailand	2624	carriage	23F
478	6631_7#13-s19f	MaeLa	6631_7#13	ERR048194	PMID_24509479	19F	TRUE	TRUE	2008	Thailand	81	carriage	19F
479	6631_7#14-s14	MaeLa	6631_7#14	ERR048195	PMID_24509479	14	TRUE	TRUE	2008	Thailand	4395	carriage	14
480	6631_7#15-s10b	MaeLa	6631_7#15	ERR048196	PMID_24509479	10B	TRUE	TRUE	2008	Thailand	3735	carriage	10B
481	NA	MaeLa	6631_7#16	ERR048197	PMID_24509479	NT	FALSE	NA	2008	Thailand	DLV4589	carriage	NA
482	6631_7#17-s9v	MaeLa	6631_7#17	ERR048198	PMID_24509479	9V	TRUE	TRUE	2008	Thailand	156	carriage	9V
483	6631_7#18-s48	MaeLa	6631_7#18	ERR048199	PMID_24509479	48	TRUE	TRUE	2008	Thailand	DLV7747	carriage	48
484	6631_7#19-s23f	MaeLa	6631_7#19	ERR048200	PMID_24509479	23F	TRUE	TRUE	2008	Thailand	802	carriage	23F
485	6631_7#2-s13	MaeLa	6631_7#2	ERR048183	PMID_24509479	13	TRUE	TRUE	2008	Thailand	SLV5115	carriage	13
486	6631_7#20-s19b	MaeLa	6631_7#20	ERR048201	PMID_24509479	19B	TRUE	TRUE	2008	Thailand	6690	carriage	19B
487	6631_7#21-s23a	MaeLa	6631_7#21	ERR048202	PMID_24509479	23A	TRUE	TRUE	2008	Thailand	338	carriage	23A
488	6631_7#22-s35f	MaeLa	6631_7#22	ERR048203	PMID_24509479	35C	TRUE	TRUE	2008	Thailand	SLV6711	carriage	35F
489	6631_7#23-s7f	MaeLa	6631_7#23	ERR048204	PMID_24509479	7F	TRUE	TRUE	2008	Thailand	3545	carriage	7F
490	6631_7#24-s28a	MaeLa	6631_7#24	ERR048205	PMID_24509479	28F	TRUE	TRUE	2008	Thailand	DLV1299	carriage	28A
491	6631_7#3-s34	MaeLa	6631_7#3	ERR048184	PMID_24509479	34	TRUE	TRUE	2008	Thailand	1439	carriage	34
492	6631_7#4-s23f	MaeLa	6631_7#4	ERR048185	PMID_24509479	23F	TRUE	TRUE	2008	Thailand	4413	carriage	23F
493	6631_7#5-s35a	MaeLa	6631_7#5	ERR048186	PMID_24509479	35C	TRUE	TRUE	2008	Thailand	2752	carriage	35A
494	NA	MaeLa	6631_7#6	ERR048187	PMID_24509479	NT	FALSE	NA	2008	Thailand	5101	carriage	NA
495	6631_7#7-s23f	MaeLa	6631_7#7	ERR048188	PMID_24509479	23F	TRUE	TRUE	2008	Thailand	802	carriage	23F
496	6631_7#8-s1	MaeLa	6631_7#8	ERR048189	PMID_24509479	1	TRUE	TRUE	2008	Thailand	217	carriage	1
497	6631_7#9-s32a	MaeLa	6631_7#9	ERR048190	PMID_24509479	32F	TRUE	TRUE	2008	Thailand	5092	carriage	32A
498	6641_6#1-s32a	MaeLa	6641_6#1	ERR049079	PMID_24509479	32A	TRUE	TRUE	2008	Thailand	5092	carriage	32A
499	NA	MaeLa	6641_6#10	ERR049088	PMID_24509479	NT	FALSE	NA	2008	Thailand	5093	carriage	NA
500	6641_6#11-s46	MaeLa	6641_6#11	ERR049089	PMID_24509479	46	TRUE	TRUE	2008	Thailand	989	carriage	46
501	6641_6#12-s35f	MaeLa	6641_6#12	ERR049090	PMID_24509479	35F	TRUE	TRUE	2008	Thailand	4412	carriage	35F
502	6641_6#13-s33b	MaeLa	6641_6#13	ERR049091	PMID_24509479	33B	TRUE	TRUE	2008	Thailand	6692	carriage	33B
503	NA	MaeLa	6641_6#14	ERR049092	PMID_24509479	NT	FALSE	NA	2008	Thailand	6687	carriage	NA
504	NA	MaeLa	6641_6#15	ERR049093	PMID_24509479	NT	FALSE	NA	2008	Thailand	5093	carriage	NA
505	6641_6#16-s10b	MaeLa	6641_6#16	ERR049094	PMID_24509479	10B	TRUE	TRUE	2008	Thailand	3735	carriage	10B
506	NA	MaeLa	6641_6#17	ERR049095	PMID_24509479	NT	FALSE	NA	2008	Thailand	4130	carriage	NA
507	6641_6#18-s35f	MaeLa	6641_6#18	ERR049096	PMID_24509479	35F	TRUE	TRUE	2008	Thailand	4406	carriage	35F
508	6641_6#19-s19f	MaeLa	6641_6#19	ERR049097	PMID_24509479	19F	TRUE	TRUE	2008	Thailand	4414	carriage	19F
509	6641_6#2-s28f	MaeLa	6641_6#2	ERR049080	PMID_24509479	28F	TRUE	TRUE	2008	Thailand	4402	carriage	28F
510	6641_6#20-s4	MaeLa	6641_6#20	ERR049098	PMID_24509479	4	TRUE	TRUE	2008	Thailand	5120	carriage	4
511	6641_6#21-s10b	MaeLa	6641_6#21	ERR049099	PMID_24509479	10B	TRUE	TRUE	2008	Thailand	3735	carriage	10B
512	6641_6#22-s15b	MaeLa	6641_6#22	ERR049100	PMID_24509479	15B	TRUE	TRUE	2008	Thailand	4209	carriage	15B
513	6641_6#23-s35f	MaeLa	6641_6#23	ERR049101	PMID_24509479	35F	TRUE	TRUE	2008	Thailand	4406	carriage	35F
514	6641_6#24-s6b	MaeLa	6641_6#24	ERR049102	PMID_24509479	6B	TRUE	TRUE	2008	Thailand	315	carriage	6B
515	6641_6#3-s14	MaeLa	6641_6#3	ERR049081	PMID_24509479	14	TRUE	TRUE	2008	Thailand	63	carriage	14
516	NA	MaeLa	6641_6#4	ERR049082	PMID_24509479	NT	FALSE	NA	2008	Thailand	4449	carriage	NA
517	6641_6#5-s33b	MaeLa	6641_6#5	ERR049083	PMID_24509479	33B	TRUE	TRUE	2008	Thailand	6692	carriage	33B
518	NA	MaeLa	6641_6#6	ERR049084	PMID_24509479	NT	FALSE	NA	2008	Thailand	6691	carriage	NA
519	6641_6#7-s23f	MaeLa	6641_6#7	ERR049085	PMID_24509479	23F	TRUE	TRUE	2008	Thailand	802	carriage	23F
520	NA	MaeLa	6641_6#8	ERR049086	PMID_24509479	NT	FALSE	NA	2008	Thailand	5101	carriage	NA
521	6641_6#9-s23f	MaeLa	6641_6#9	ERR049087	PMID_24509479	23F	TRUE	TRUE	2008	Thailand	802	carriage	23F
522	NA	MaeLa	6649_7#1	ERR273480	PMID_24509479	19F	TRUE	FALSE	2008	Thailand	4414	carriage	NA
523	6649_7#10-s6b	MaeLa	6649_7#10	ERR273489	PMID_24509479	6B	TRUE	TRUE	2008	Thailand	4422	carriage	6B
524	NA	MaeLa	6649_7#11	ERR273490	PMID_24509479	NT	FALSE	NA	2008	Thailand	5093	carriage	NA
525	6649_7#12-s19f	MaeLa	6649_7#12	ERR273491	PMID_24509479	19F	TRUE	TRUE	2008	Thailand	4414	carriage	19F
526	6649_7#13-s35f	MaeLa	6649_7#13	ERR273492	PMID_24509479	35C	TRUE	TRUE	2008	Thailand	4418	carriage	35F
527	6649_7#14-s23f	MaeLa	6649_7#14	ERR273493	PMID_24509479	23F	TRUE	TRUE	2008	Thailand	2624	carriage	23F
528	6649_7#15-s3	MaeLa	6649_7#15	ERR273494	PMID_24509479	3	TRUE	TRUE	2008	Thailand	458	carriage	3
529	6649_7#16-s7f	MaeLa	6649_7#16	ERR273495	PMID_24509479	7F	TRUE	TRUE	2008	Thailand	3545	carriage	7F
530	6649_7#17-s38	MaeLa	6649_7#17	ERR273496	PMID_24509479	38	TRUE	TRUE	2008	Thailand	SLV7833	carriage	38
531	NA	MaeLa	6649_7#18	ERR273497	PMID_24509479	23F	TRUE	FALSE	2008	Thailand	2218	carriage	NA
532	NA	MaeLa	6649_7#19	ERR273498	PMID_24509479	6B	TRUE	FALSE	2008	Thailand	315	carriage	NA
533	NA	MaeLa	6649_7#20	ERR273499	PMID_24509479	10B	TRUE	FALSE	2008	Thailand	3735	carriage	NA
534	NA	MaeLa	6649_7#21	ERR273500	PMID_24509479	15B	TRUE	FALSE	2008	Thailand	1961	carriage	NA
535	6649_7#22-s34	MaeLa	6649_7#22	ERR273501	PMID_24509479	NT	TRUE	TRUE	2008	Thailand	1439	carriage	34
536	NA	MaeLa	6649_7#23	ERR273502	PMID_24509479	34	FALSE	NA	2008	Thailand	448	carriage	NA
537	NA	MaeLa	6649_7#24	ERR273503	PMID_24509479	19F	TRUE	FALSE	2008	Thailand	4414	carriage	NA
538	NA	MaeLa	6649_7#3	ERR273482	PMID_24509479	34	TRUE	FALSE	2008	Thailand	SLV1778	carriage	NA
539	NA	MaeLa	6649_7#4	ERR273483	PMID_24509479	NT	FALSE	NA	2008	Thailand	4136	carriage	NA
540	NA	MaeLa	6649_7#5	ERR273484	PMID_24509479	15B	TRUE	FALSE	2008	Thailand	4209	carriage	NA
541	6649_7#6-s20	MaeLa	6649_7#6	ERR273485	PMID_24509479	20	TRUE	TRUE	2008	Thailand	5392	carriage	20
542	NA	MaeLa	6649_7#7	ERR273486	PMID_24509479	33C	TRUE	FALSE	2008	Thailand	5096	carriage	NA
543	NA	MaeLa	6649_7#8	ERR273487	PMID_24509479	23F	TRUE	FALSE	2008	Thailand	802	carriage	NA
544	NA	MaeLa	6649_7#9	ERR273488	PMID_24509479	19F	TRUE	FALSE	2008	Thailand	1583	carriage	NA
545	NA	MaeLa	6649_8#1	ERR049103	PMID_24509479	NT	FALSE	NA	2008	Thailand	4421	carriage	NA
546	6649_8#10-s6b	MaeLa	6649_8#10	ERR049112	PMID_24509479	6B	TRUE	TRUE	2008	Thailand	4422	carriage	6B
547	NA	MaeLa	6649_8#11	ERR049113	PMID_24509479	NT	FALSE	NA	2008	Thailand	4393	carriage	NA
548	6649_8#12-s40	MaeLa	6649_8#12	ERR049114	PMID_24509479	40	TRUE	TRUE	2008	Thailand	DLV5079	carriage	40
549	6649_8#13-s10b	MaeLa	6649_8#13	ERR049115	PMID_24509479	10B	TRUE	TRUE	2008	Thailand	3735	carriage	10B
550	NA	MaeLa	6649_8#14	ERR049116	PMID_24509479	NT	FALSE	NA	2008	Thailand	448	carriage	NA
551	6649_8#15-s11a	MaeLa	6649_8#15	ERR049117	PMID_24509479	11A	TRUE	TRUE	2008	Thailand	99	carriage	11A
552	NA	MaeLa	6649_8#16	ERR049118	PMID_24509479	NT	FALSE	NA	2008	Thailand	4391	carriage	NA
553	NA	MaeLa	6649_8#17	ERR049119	PMID_24509479	NT	FALSE	NA	2008	Thailand	4391	carriage	NA
554	6649_8#18-s4	MaeLa	6649_8#18	ERR049120	PMID_24509479	4	TRUE	TRUE	2008	Thailand	3784	carriage	4
555	6649_8#19-s19a	MaeLa	6649_8#19	ERR049121	PMID_24509479	19A	TRUE	TRUE	2008	Thailand	230	carriage	19A
556	6649_8#2-s23f	MaeLa	6649_8#2	ERR049104	PMID_24509479	23F	TRUE	TRUE	2008	Thailand	802	carriage	23F
557	6649_8#20-s22a	MaeLa	6649_8#20	ERR049122	PMID_24509479	22A	TRUE	TRUE	2008	Thailand	910	carriage	22A
558	NA	MaeLa	6649_8#21	ERR049123	PMID_24509479	NT	FALSE	NA	2008	Thailand	4133	carriage	NA
559	6649_8#22-s6c	MaeLa	6649_8#22	ERR049124	PMID_24509479	6C	TRUE	TRUE	2008	Thailand	982	carriage	6C
560	NA	MaeLa	6649_8#23	ERR049125	PMID_24509479	NT	FALSE	NA	2008	Thailand	4398	carriage	NA
561	6649_8#24-s23a	MaeLa	6649_8#24	ERR049126	PMID_24509479	23A	TRUE	TRUE	2008	Thailand	2218	carriage	23A
562	6649_8#3-s34	MaeLa	6649_8#3	ERR049105	PMID_24509479	34	TRUE	TRUE	2008	Thailand	SLV1778	carriage	34
563	6649_8#4-s17f	MaeLa	6649_8#4	ERR049106	PMID_24509479	17F	TRUE	TRUE	2008	Thailand	2355	carriage	17F
564	6649_8#5-s11a	MaeLa	6649_8#5	ERR049107	PMID_24509479	11A	TRUE	TRUE	2008	Thailand	99	carriage	11A
565	6649_8#6-s3	MaeLa	6649_8#6	ERR049108	PMID_24509479	3	TRUE	TRUE	2008	Thailand	458	carriage	3
566	NA	MaeLa	6649_8#7	ERR049109	PMID_24509479	NT	FALSE	NA	2008	Thailand	DLV4133	carriage	NA
567	6649_8#8-s14	MaeLa	6649_8#8	ERR049110	PMID_24509479	14	TRUE	TRUE	2008	Thailand	63	carriage	14
568	NA	MaeLa	6649_8#9	ERR049111	PMID_24509479	NT	FALSE	NA	2008	Thailand	4409	carriage	NA
569	6664_1#1-s20	MaeLa	6664_1#1	ERR049936	PMID_24509479	20	TRUE	TRUE	2008	Thailand	6693	carriage	20
570	6664_1#10-s23a	MaeLa	6664_1#10	ERR049945	PMID_24509479	23A	TRUE	TRUE	2008	Thailand	338	carriage	23A
571	6664_1#11-s32a	MaeLa	6664_1#11	ERR049946	PMID_24509479	32A	TRUE	TRUE	2008	Thailand	5092	carriage	32A
572	6664_1#12-s14	MaeLa	6664_1#12	ERR049947	PMID_24509479	14	TRUE	TRUE	2008	Thailand	63	carriage	14
573	6664_1#13-s6b	MaeLa	6664_1#13	ERR049948	PMID_24509479	6B	TRUE	TRUE	2008	Thailand	4422	carriage	6B
574	NA	MaeLa	6664_1#14	ERR049949	PMID_24509479	NT	FALSE	NA	2008	Thailand	4453	carriage	NA
575	6664_1#15-s23f	MaeLa	6664_1#15	ERR049950	PMID_24509479	23F	TRUE	TRUE	2008	Thailand	802	carriage	23F
576	NA	MaeLa	6664_1#16	ERR049951	PMID_24509479	NT	FALSE	NA	2008	Thailand	4142	carriage	NA
577	6664_1#17-s19a	MaeLa	6664_1#17	ERR049952	PMID_24509479	19A	TRUE	TRUE	2008	Thailand	1701	carriage	19A
578	6664_1#18-s9v	MaeLa	6664_1#18	ERR049953	PMID_24509479	9V	TRUE	TRUE	2008	Thailand	280	carriage	9V
579	6664_1#19-s19f	MaeLa	6664_1#19	ERR049954	PMID_24509479	19F	TRUE	TRUE	2008	Thailand	236	carriage	19F
580	NA	MaeLa	6664_1#2	ERR049937	PMID_24509479	NT	FALSE	NA	2008	Thailand	SLV4138	carriage	NA
581	6664_1#20-s20	MaeLa	6664_1#20	ERR049955	PMID_24509479	20	TRUE	TRUE	2008	Thailand	6693	carriage	20
582	NA	MaeLa	6664_1#21	ERR049956	PMID_24509479	NT	FALSE	NA	2008	Thailand	4136	carriage	NA
583	6664_1#22-s9v	MaeLa	6664_1#22	ERR049957	PMID_24509479	9V	TRUE	TRUE	2008	Thailand	156	carriage	9V
584	6664_1#23-s33b	MaeLa	6664_1#23	ERR049958	PMID_24509479	33B	TRUE	TRUE	2008	Thailand	6692	carriage	33B
585	6664_1#24-s32a	MaeLa	6664_1#24	ERR049959	PMID_24509479	32A	TRUE	TRUE	2008	Thailand	5092	carriage	32A
586	NA	MaeLa	6664_1#3	ERR049938	PMID_24509479	NT	FALSE	NA	2008	Thailand	4138	carriage	NA
587	NA	MaeLa	6664_1#4	ERR049939	PMID_24509479	NT	FALSE	NA	2008	Thailand	448	carriage	NA
588	NA	MaeLa	6664_1#5	ERR049940	PMID_24509479	NT	FALSE	NA	2008	Thailand	448	carriage	NA
589	6664_1#6-s3	MaeLa	6664_1#6	ERR049941	PMID_24509479	3	TRUE	TRUE	2008	Thailand	4389	carriage	3
590	6664_1#7-s14	MaeLa	6664_1#7	ERR049942	PMID_24509479	14	TRUE	TRUE	2008	Thailand	4395	carriage	14
591	6664_1#8-s6b	MaeLa	6664_1#8	ERR049943	PMID_24509479	6B	TRUE	TRUE	2008	Thailand	4404	carriage	6B
592	6664_1#9-s6c	MaeLa	6664_1#9	ERR049944	PMID_24509479	6C	TRUE	TRUE	2008	Thailand	4420	carriage	6C
593	6673_8#1-s28f	MaeLa	6673_8#1	ERR052578	PMID_24509479	28F	TRUE	TRUE	2008	Thailand	4402	carriage	28F
594	6673_8#10-s10a	MaeLa	6673_8#10	ERR052587	PMID_24509479	10A	TRUE	TRUE	2008	Thailand	4113	carriage	10A
595	6673_8#11-s35f	MaeLa	6673_8#11	ERR052588	PMID_24509479	35F	TRUE	TRUE	2008	Thailand	4412	carriage	35F
596	6673_8#12-s34	MaeLa	6673_8#12	ERR052589	PMID_24509479	34	TRUE	TRUE	2008	Thailand	1439	carriage	34
597	6673_8#13-s23f	MaeLa	6673_8#13	ERR052590	PMID_24509479	23F	TRUE	TRUE	2008	Thailand	802	carriage	23F
598	6673_8#14-s3	MaeLa	6673_8#14	ERR052591	PMID_24509479	3	TRUE	TRUE	2008	Thailand	4389	carriage	3
599	6673_8#15-s33b	MaeLa	6673_8#15	ERR052592	PMID_24509479	33B	TRUE	TRUE	2008	Thailand	6692	carriage	33B
600	6673_8#16-s14	MaeLa	6673_8#16	ERR052593	PMID_24509479	14	TRUE	TRUE	2008	Thailand	4395	carriage	14
601	NA	MaeLa	6673_8#17	ERR052594	PMID_24509479	NT	FALSE	NA	2008	Thailand	4451	carriage	NA
602	6673_8#18-s34	MaeLa	6673_8#18	ERR052595	PMID_24509479	34	TRUE	TRUE	2008	Thailand	SLV1778	carriage	34
603	6673_8#19-s19f	MaeLa	6673_8#19	ERR052596	PMID_24509479	19F	TRUE	TRUE	2008	Thailand	4414	carriage	19F
604	NA	MaeLa	6673_8#2	ERR052579	PMID_24509479	NT	FALSE	NA	2008	Thailand	SLV4389	carriage	NA
605	6673_8#20-s19f	MaeLa	6673_8#20	ERR052597	PMID_24509479	19F	TRUE	TRUE	2008	Thailand	4414	carriage	19F
606	NA	MaeLa	6673_8#21	ERR052598	PMID_24509479	NT	FALSE	NA	2008	Thailand	4136	carriage	NA
607	6673_8#22-s35f	MaeLa	6673_8#22	ERR052599	PMID_24509479	35F	TRUE	TRUE	2008	Thailand	4406	carriage	35F
608	6673_8#23-s16f	MaeLa	6673_8#23	ERR052600	PMID_24509479	16F	TRUE	TRUE	2008	Thailand	DLV6149	carriage	16F
609	NA	MaeLa	6673_8#24	ERR052601	PMID_24509479	NT	FALSE	NA	2008	Thailand	5093	carriage	NA
610	6673_8#3-s46	MaeLa	6673_8#3	ERR052580	PMID_24509479	46	TRUE	TRUE	2008	Thailand	989	carriage	46
611	6673_8#4-s23f	MaeLa	6673_8#4	ERR052581	PMID_24509479	23F	TRUE	TRUE	2008	Thailand	802	carriage	23F
612	6673_8#5-s33c	MaeLa	6673_8#5	ERR052582	PMID_24509479	33C	TRUE	TRUE	2008	Thailand	5096	carriage	33C
613	6673_8#6-s23f	MaeLa	6673_8#6	ERR052583	PMID_24509479	23F	TRUE	TRUE	2008	Thailand	802	carriage	23F
614	6673_8#7-s4	MaeLa	6673_8#7	ERR052584	PMID_24509479	4	TRUE	TRUE	2008	Thailand	5120	carriage	4
615	NA	MaeLa	6673_8#8	ERR052585	PMID_24509479	NT	FALSE	NA	2008	Thailand	5101	carriage	NA
616	6673_8#9-s11a	MaeLa	6673_8#9	ERR052586	PMID_24509479	11A	TRUE	TRUE	2008	Thailand	99	carriage	11A
617	6680_4#1-s19f	MaeLa	6680_4#1	ERR049960	PMID_24509479	19F	TRUE	TRUE	2008	Thailand	4414	carriage	19F
618	6680_4#10-s19b	MaeLa	6680_4#10	ERR049969	PMID_24509479	19B	TRUE	TRUE	2008	Thailand	5095	carriage	19B
619	NA	MaeLa	6680_4#11	ERR049970	PMID_24509479	NT	FALSE	NA	2008	Thailand	unknown	carriage	NA
620	6680_4#12-s34	MaeLa	6680_4#12	ERR049971	PMID_24509479	34	TRUE	TRUE	2008	Thailand	1439	carriage	34
621	6680_4#13-s23f	MaeLa	6680_4#13	ERR049972	PMID_24509479	23F	TRUE	TRUE	2008	Thailand	2218	carriage	23F
622	NA	MaeLa	6680_4#14	ERR049973	PMID_24509479	NT	FALSE	NA	2008	Thailand	SLV4138	carriage	NA
623	NA	MaeLa	6680_4#15	ERR049974	PMID_24509479	NT	FALSE	NA	2008	Thailand	4136	carriage	NA
624	NA	MaeLa	6680_4#16	ERR049975	PMID_24509479	NT	FALSE	NA	2008	Thailand	4133	carriage	NA
625	6680_4#17-s35f	MaeLa	6680_4#17	ERR049976	PMID_24509479	35F	TRUE	TRUE	2008	Thailand	4418	carriage	35F
626	NA	MaeLa	6680_4#18	ERR049977	PMID_24509479	NT	FALSE	NA	2008	Thailand	DLV4138	carriage	NA
627	6680_4#19-s6b	MaeLa	6680_4#19	ERR049978	PMID_24509479	6B	TRUE	TRUE	2008	Thailand	5116	carriage	6B
628	NA	MaeLa	6680_4#2	ERR049961	PMID_24509479	NT	FALSE	NA	2008	Thailand	4133	carriage	NA
629	NA	MaeLa	6680_4#20	ERR049979	PMID_24509479	NT	FALSE	NA	2008	Thailand	4136	carriage	NA
630	6680_4#21-s19f	MaeLa	6680_4#21	ERR049980	PMID_24509479	19F	TRUE	TRUE	2008	Thailand	4414	carriage	19F
631	6680_4#22-s19f	MaeLa	6680_4#22	ERR049981	PMID_24509479	19F	TRUE	TRUE	2008	Thailand	4414	carriage	19F
632	6680_4#23-s19f	MaeLa	6680_4#23	ERR049982	PMID_24509479	19F	TRUE	TRUE	2008	Thailand	4414	carriage	19F
633	6680_4#24-s19f	MaeLa	6680_4#24	ERR049983	PMID_24509479	19F	TRUE	TRUE	2008	Thailand	4414	carriage	19F
634	6680_4#3-s19f	MaeLa	6680_4#3	ERR049962	PMID_24509479	19F	TRUE	TRUE	2008	Thailand	81	carriage	19F
635	NA	MaeLa	6680_4#4	ERR049963	PMID_24509479	NT	FALSE	NA	2008	Thailand	4133	carriage	NA
636	6680_4#5-s19f	MaeLa	6680_4#5	ERR049964	PMID_24509479	19F	TRUE	TRUE	2008	Thailand	4414	carriage	19F
637	6680_4#6-s6a	MaeLa	6680_4#6	ERR049965	PMID_24509479	6A	TRUE	TRUE	2008	Thailand	5477	carriage	6A
638	NA	MaeLa	6680_4#7	ERR049966	PMID_24509479	NT	FALSE	NA	2008	Thailand	SLV4136	carriage	NA
639	6680_4#8-s21	MaeLa	6680_4#8	ERR049967	PMID_24509479	21	TRUE	TRUE	2008	Thailand	6689	carriage	21
640	6680_4#9-s23f	MaeLa	6680_4#9	ERR049968	PMID_24509479	23F	TRUE	TRUE	2008	Thailand	802	carriage	23F
641	NA	MaeLa	6680_5#1	ERR049984	PMID_24509479	NT	FALSE	NA	2008	Thailand	448	carriage	NA
642	6680_5#10-s6a	MaeLa	6680_5#10	ERR049993	PMID_24509479	6A	TRUE	TRUE	2008	Thailand	4936	carriage	6A
643	6680_5#11-s19f	MaeLa	6680_5#11	ERR049994	PMID_24509479	19F	TRUE	TRUE	2008	Thailand	236	carriage	19F
644	NA	MaeLa	6680_5#12	ERR049995	PMID_24509479	NT	FALSE	NA	2008	Thailand	unknown	carriage	NA
645	6680_5#13-s19f	MaeLa	6680_5#13	ERR049996	PMID_24509479	19F	TRUE	TRUE	2008	Thailand	236	carriage	19F
646	6680_5#14-s15b	MaeLa	6680_5#14	ERR049997	PMID_24509479	15B	TRUE	TRUE	2008	Thailand	4209	carriage	15B
647	6680_5#15-s19f	MaeLa	6680_5#15	ERR049998	PMID_24509479	19F	TRUE	TRUE	2008	Thailand	4414	carriage	19F
648	6680_5#16-s10x	MaeLa	6680_5#16	ERR049999	PMID_24509479	10F	TRUE	TRUE	2008	Thailand	5123	carriage	10X
649	6680_5#17-s19f	MaeLa	6680_5#17	ERR050000	PMID_24509479	19F	TRUE	TRUE	2008	Thailand	4414	carriage	19F
650	6680_5#18-s19f	MaeLa	6680_5#18	ERR050001	PMID_24509479	19F	TRUE	TRUE	2008	Thailand	4414	carriage	19F
651	6680_5#19-s23f	MaeLa	6680_5#19	ERR050002	PMID_24509479	23F	TRUE	TRUE	2008	Thailand	4413	carriage	23F
652	NA	MaeLa	6680_5#2	ERR049985	PMID_24509479	NT	FALSE	NA	2008	Thailand	4398	carriage	NA
653	6680_5#20-s16f	MaeLa	6680_5#20	ERR050003	PMID_24509479	16F	TRUE	TRUE	2008	Thailand	6710	carriage	16F
654	6680_5#21-s6a	MaeLa	6680_5#21	ERR050004	PMID_24509479	6A	TRUE	TRUE	2008	Thailand	SLV5477	carriage	6A
655	6680_5#22-s19f	MaeLa	6680_5#22	ERR050005	PMID_24509479	19F	TRUE	TRUE	2008	Thailand	4414	carriage	19F
656	6680_5#23-s23f	MaeLa	6680_5#23	ERR050006	PMID_24509479	23F	TRUE	TRUE	2008	Thailand	802	carriage	23F
657	6680_5#24-s19f	MaeLa	6680_5#24	ERR050007	PMID_24509479	19F	TRUE	TRUE	2008	Thailand	1583	carriage	19F
658	6680_5#3-s18c	MaeLa	6680_5#3	ERR049986	PMID_24509479	18C	TRUE	TRUE	2008	Thailand	870	carriage	18C
659	NA	MaeLa	6680_5#4	ERR049987	PMID_24509479	NT	FALSE	NA	2008	Thailand	4398	carriage	NA
660	6680_5#5-s13	MaeLa	6680_5#5	ERR049988	PMID_24509479	13	TRUE	TRUE	2008	Thailand	901	carriage	13
661	NA	MaeLa	6680_5#6	ERR049989	PMID_24509479	NT	FALSE	NA	2008	Thailand	4451	carriage	NA
662	6680_5#7-s19f	MaeLa	6680_5#7	ERR049990	PMID_24509479	19F	TRUE	TRUE	2008	Thailand	4414	carriage	19F
663	6680_5#8-s19a	MaeLa	6680_5#8	ERR049991	PMID_24509479	19A	TRUE	TRUE	2008	Thailand	1701	carriage	19A
664	NA	MaeLa	6680_5#9	ERR049992	PMID_24509479	NT	FALSE	NA	2008	Thailand	SLV4142	carriage	NA
665	NA	MaeLa	6680_6#10	ERR050017	PMID_24509479	NT	FALSE	NA	2008	Thailand	incomplete	carriage	NA
666	NA	MaeLa	6680_6#11	ERR050018	PMID_24509479	NT	FALSE	NA	2008	Thailand	4390	carriage	NA
667	6680_6#12-s6b	MaeLa	6680_6#12	ERR050019	PMID_24509479	6B	TRUE	TRUE	2008	Thailand	5105	carriage	6B
668	6680_6#13-s19f	MaeLa	6680_6#13	ERR050020	PMID_24509479	19F	TRUE	TRUE	2008	Thailand	4414	carriage	19F
669	6680_6#14-s6c	MaeLa	6680_6#14	ERR050021	PMID_24509479	6C	TRUE	TRUE	2008	Thailand	5124	carriage	6C
670	6680_6#15-s6a	MaeLa	6680_6#15	ERR050022	PMID_24509479	6A	TRUE	TRUE	2008	Thailand	4936	carriage	6A
671	NA	MaeLa	6680_6#16	ERR050023	PMID_24509479	NT	FALSE	NA	2008	Thailand	448	carriage	NA
672	6680_6#17-s19f	MaeLa	6680_6#17	ERR050024	PMID_24509479	19F	TRUE	TRUE	2008	Thailand	4414	carriage	19F
673	6680_6#18-s19f	MaeLa	6680_6#18	ERR050025	PMID_24509479	19F	TRUE	TRUE	2008	Thailand	5106	carriage	19F
674	6680_6#19-s8	MaeLa	6680_6#19	ERR050026	PMID_24509479	8	TRUE	TRUE	2008	Thailand	4654	carriage	8
675	6680_6#2-s6a	MaeLa	6680_6#2	ERR050009	PMID_24509479	6A	TRUE	TRUE	2008	Thailand	SLV5477	carriage	6A
676	6680_6#20-s23f	MaeLa	6680_6#20	ERR050027	PMID_24509479	23F	TRUE	TRUE	2008	Thailand	802	carriage	23F
677	NA	MaeLa	6680_6#21	ERR050028	PMID_24509479	NT	FALSE	NA	2008	Thailand	SLV4398	carriage	NA
678	6680_6#22-s23f	MaeLa	6680_6#22	ERR050029	PMID_24509479	23F	TRUE	TRUE	2008	Thailand	802	carriage	23F
679	6680_6#23-s19b	MaeLa	6680_6#23	ERR050030	PMID_24509479	19B	TRUE	TRUE	2008	Thailand	6690	carriage	19B
680	6680_6#24-s23f	MaeLa	6680_6#24	ERR050031	PMID_24509479	23F	TRUE	TRUE	2008	Thailand	4413	carriage	23F
681	6680_6#3-s23f	MaeLa	6680_6#3	ERR050010	PMID_24509479	23F	TRUE	TRUE	2008	Thailand	802	carriage	23F
682	6680_6#4-s35f	MaeLa	6680_6#4	ERR050011	PMID_24509479	35F	TRUE	TRUE	2008	Thailand	4412	carriage	35F
683	6680_6#5-s23f	MaeLa	6680_6#5	ERR050012	PMID_24509479	23F	TRUE	TRUE	2008	Thailand	802	carriage	23F
684	NA	MaeLa	6680_6#6	ERR050013	PMID_24509479	NT	FALSE	NA	2008	Thailand	4390	carriage	NA
685	NA	MaeLa	6680_6#7	ERR050014	PMID_24509479	NT	FALSE	NA	2008	Thailand	448	carriage	NA
686	6680_6#8-s19f	MaeLa	6680_6#8	ERR050015	PMID_24509479	19F	TRUE	TRUE	2008	Thailand	236	carriage	19F
687	6680_6#9-s6b	MaeLa	6680_6#9	ERR050016	PMID_24509479	6B	TRUE	TRUE	2008	Thailand	5116	carriage	6B
688	6680_7#1-s19f	MaeLa	6680_7#1	ERR050032	PMID_24509479	19F	TRUE	TRUE	2008	Thailand	4414	carriage	19F
689	NA	MaeLa	6680_7#10	ERR050041	PMID_24509479	NT	FALSE	NA	2008	Thailand	4136	carriage	NA
690	6680_7#11-s15a	MaeLa	6680_7#11	ERR050042	PMID_24509479	15A	TRUE	TRUE	2008	Thailand	3058	carriage	15A
691	NA	MaeLa	6680_7#12	ERR050043	PMID_24509479	NT	FALSE	NA	2008	Thailand	unknown	carriage	NA
692	6680_7#13-s35b	MaeLa	6680_7#13	ERR050044	PMID_24509479	35B	TRUE	TRUE	2008	Thailand	SLV4935	carriage	35B
693	NA	MaeLa	6680_7#14	ERR050045	PMID_24509479	NT	FALSE	NA	2008	Thailand	4136	carriage	NA
694	NA	MaeLa	6680_7#15	ERR050046	PMID_24509479	NT	FALSE	NA	2008	Thailand	SLV4136	carriage	NA
695	6680_7#16-s9v	MaeLa	6680_7#16	ERR050047	PMID_24509479	9V	TRUE	TRUE	2008	Thailand	280	carriage	9V
696	6680_7#17-s19f	MaeLa	6680_7#17	ERR050048	PMID_24509479	19F	TRUE	TRUE	2008	Thailand	4414	carriage	19F
697	6680_7#18-s19f	MaeLa	6680_7#18	ERR050049	PMID_24509479	19F	TRUE	TRUE	2008	Thailand	4414	carriage	19F
698	6680_7#19-s23f	MaeLa	6680_7#19	ERR050050	PMID_24509479	23F	TRUE	TRUE	2008	Thailand	2624	carriage	23F
699	NA	MaeLa	6680_7#2	ERR050033	PMID_24509479	NT	FALSE	NA	2008	Thailand	SLV4136	carriage	NA
700	6680_7#20-s33c	MaeLa	6680_7#20	ERR050051	PMID_24509479	33C	TRUE	TRUE	2008	Thailand	5096	carriage	33C
701	6680_7#21-s6b	MaeLa	6680_7#21	ERR050052	PMID_24509479	6B	TRUE	TRUE	2008	Thailand	315	carriage	6B
702	6680_7#22-s19f	MaeLa	6680_7#22	ERR050053	PMID_24509479	19F	TRUE	TRUE	2008	Thailand	4414	carriage	19F
703	6680_7#23-s18f	MaeLa	6680_7#23	ERR050054	PMID_24509479	18F	TRUE	TRUE	2008	Thailand	6717	carriage	18F
704	6680_7#24-s19f	MaeLa	6680_7#24	ERR050055	PMID_24509479	19F	TRUE	TRUE	2008	Thailand	236	carriage	19F
705	6680_7#3-s23f	MaeLa	6680_7#3	ERR050034	PMID_24509479	23F	TRUE	TRUE	2008	Thailand	2624	carriage	23F
706	NA	MaeLa	6680_7#4	ERR050035	PMID_24509479	NT	FALSE	NA	2008	Thailand	5107	carriage	NA
707	6680_7#5-s6c	MaeLa	6680_7#5	ERR050036	PMID_24509479	6C	TRUE	TRUE	2008	Thailand	4420	carriage	6C
708	NA	MaeLa	6680_7#6	ERR050037	PMID_24509479	NT	FALSE	NA	2008	Thailand	4133	carriage	NA
709	6680_7#7-s23f	MaeLa	6680_7#7	ERR050038	PMID_24509479	23F	TRUE	TRUE	2008	Thailand	4413	carriage	23F
710	6680_7#9-s19f	MaeLa	6680_7#9	ERR050040	PMID_24509479	19F	TRUE	TRUE	2008	Thailand	4414	carriage	19F
711	6680_8#1-s23f	MaeLa	6680_8#1	ERR050056	PMID_24509479	23F	TRUE	TRUE	2008	Thailand	4413	carriage	23F
712	NA	MaeLa	6680_8#10	ERR050065	PMID_24509479	NT	FALSE	NA	2008	Thailand	4445	carriage	NA
713	6680_8#11-s19a	MaeLa	6680_8#11	ERR050066	PMID_24509479	19A	TRUE	TRUE	2008	Thailand	230	carriage	19A
714	NA	MaeLa	6680_8#12	ERR050067	PMID_24509479	NT	FALSE	NA	2008	Thailand	4134	carriage	NA
715	6680_8#13-s14	MaeLa	6680_8#13	ERR050068	PMID_24509479	14	TRUE	TRUE	2008	Thailand	63	carriage	14
716	6680_8#14-s46	MaeLa	6680_8#14	ERR050069	PMID_24509479	46	TRUE	TRUE	2008	Thailand	989	carriage	46
717	6680_8#15-s3	MaeLa	6680_8#15	ERR050070	PMID_24509479	3	TRUE	TRUE	2008	Thailand	4389	carriage	3
718	6680_8#16-s7f	MaeLa	6680_8#16	ERR050071	PMID_24509479	7F	TRUE	TRUE	2008	Thailand	3545	carriage	7F
719	NA	MaeLa	6680_8#17	ERR050072	PMID_24509479	NT	FALSE	NA	2008	Thailand	4136	carriage	NA
720	6680_8#18-s23f	MaeLa	6680_8#18	ERR050073	PMID_24509479	23F	TRUE	TRUE	2008	Thailand	2624	carriage	23F
721	6680_8#19-s15b	MaeLa	6680_8#19	ERR050074	PMID_24509479	15B	TRUE	TRUE	2008	Thailand	4209	carriage	15B
722	6680_8#2-s19f	MaeLa	6680_8#2	ERR050057	PMID_24509479	19F	TRUE	TRUE	2008	Thailand	4414	carriage	19F
723	6680_8#20-s6a	MaeLa	6680_8#20	ERR050075	PMID_24509479	6A	TRUE	TRUE	2008	Thailand	4403	carriage	6A
724	NA	MaeLa	6680_8#21	ERR050076	PMID_24509479	NT	FALSE	NA	2008	Thailand	4139	carriage	NA
725	6680_8#22-s16f	MaeLa	6680_8#22	ERR050077	PMID_24509479	16F	TRUE	TRUE	2008	Thailand	6710	carriage	16F
726	6680_8#23-s28f	MaeLa	6680_8#23	ERR050078	PMID_24509479	28F	TRUE	TRUE	2008	Thailand	4402	carriage	28F
727	6680_8#24-s28f	MaeLa	6680_8#24	ERR050079	PMID_24509479	28F	TRUE	TRUE	2008	Thailand	4402	carriage	28F
728	6680_8#3-s37	MaeLa	6680_8#3	ERR050058	PMID_24509479	37	TRUE	TRUE	2008	Thailand	447	carriage	37
729	6680_8#4-s3	MaeLa	6680_8#4	ERR050059	PMID_24509479	3	TRUE	TRUE	2008	Thailand	4389	carriage	3
730	6680_8#5-s21	MaeLa	6680_8#5	ERR050060	PMID_24509479	21	TRUE	TRUE	2008	Thailand	6689	carriage	21
731	6680_8#6-s23a	MaeLa	6680_8#6	ERR050061	PMID_24509479	23A	TRUE	TRUE	2008	Thailand	338	carriage	23A
732	6680_8#7-s11a	MaeLa	6680_8#7	ERR050062	PMID_24509479	11A	TRUE	TRUE	2008	Thailand	99	carriage	11A
733	6680_8#8-s11a	MaeLa	6680_8#8	ERR050063	PMID_24509479	11A	TRUE	TRUE	2008	Thailand	99	carriage	11A
734	6680_8#9-s32a	MaeLa	6680_8#9	ERR050064	PMID_24509479	32A	TRUE	TRUE	2008	Thailand	5092	carriage	32A
735	6710_6#1-s23f	MaeLa	6710_6#1	ERR054222	PMID_24509479	23F	TRUE	TRUE	2009	Thailand	4413	carriage	23F
736	6710_6#10-s23f	MaeLa	6710_6#10	ERR054231	PMID_24509479	23F	TRUE	TRUE	2009	Thailand	802	carriage	23F
737	NA	MaeLa	6710_6#11	ERR054232	PMID_24509479	NT	FALSE	NA	2009	Thailand	5093	carriage	NA
738	6710_6#12-s33b	MaeLa	6710_6#12	ERR054233	PMID_24509479	33B	TRUE	TRUE	2009	Thailand	6692	carriage	33B
739	6710_6#13-s19f	MaeLa	6710_6#13	ERR054234	PMID_24509479	19F	TRUE	TRUE	2009	Thailand	4414	carriage	19F
740	6710_6#14-s33b	MaeLa	6710_6#14	ERR054235	PMID_24509479	33B	TRUE	TRUE	2009	Thailand	6692	carriage	33B
741	6710_6#15-s6b	MaeLa	6710_6#15	ERR054236	PMID_24509479	6B	TRUE	TRUE	2009	Thailand	6703	carriage	6B
742	6710_6#16-s5	MaeLa	6710_6#16	ERR054237	PMID_24509479	5	TRUE	TRUE	2009	Thailand	289	carriage	5
743	6710_6#17-s17f	MaeLa	6710_6#17	ERR054238	PMID_24509479	17F	TRUE	TRUE	2009	Thailand	3058	carriage	17F
744	6710_6#18-s23f	MaeLa	6710_6#18	ERR054239	PMID_24509479	23F	TRUE	TRUE	2009	Thailand	802	carriage	23F
745	6710_6#19-s9v	MaeLa	6710_6#19	ERR054240	PMID_24509479	9V	TRUE	TRUE	2009	Thailand	280	carriage	9V
746	6710_6#2-s10a	MaeLa	6710_6#2	ERR054223	PMID_24509479	10A	TRUE	TRUE	2009	Thailand	DLV4113	carriage	10A
747	6710_6#20-s19f	MaeLa	6710_6#20	ERR054241	PMID_24509479	19F	TRUE	TRUE	2009	Thailand	4414	carriage	19F
748	6710_6#21-s13	MaeLa	6710_6#21	ERR054242	PMID_24509479	13	TRUE	TRUE	2009	Thailand	901	carriage	13
749	6710_6#22-s16f	MaeLa	6710_6#22	ERR054243	PMID_24509479	16F	TRUE	TRUE	2009	Thailand	DLV6149	carriage	16F
750	NA	MaeLa	6710_6#23	ERR054244	PMID_24509479	NT	FALSE	NA	2009	Thailand	4133	carriage	NA
751	6710_6#24-s34	MaeLa	6710_6#24	ERR054245	PMID_24509479	34	TRUE	TRUE	2009	Thailand	1439	carriage	34
752	6710_6#3-s34	MaeLa	6710_6#3	ERR054224	PMID_24509479	34	TRUE	TRUE	2009	Thailand	SLV1778	carriage	34
753	6710_6#4-s23f	MaeLa	6710_6#4	ERR054225	PMID_24509479	23F	TRUE	TRUE	2009	Thailand	4413	carriage	23F
754	6710_6#6-s34	MaeLa	6710_6#6	ERR054227	PMID_24509479	34	TRUE	TRUE	2009	Thailand	1439	carriage	34
755	6710_6#7-s13	MaeLa	6710_6#7	ERR054228	PMID_24509479	13	TRUE	TRUE	2009	Thailand	5115	carriage	13
756	6710_6#8-s6b	MaeLa	6710_6#8	ERR054229	PMID_24509479	6B	TRUE	TRUE	2009	Thailand	6172	carriage	6B
757	6710_6#9-s35f	MaeLa	6710_6#9	ERR054230	PMID_24509479	35F	TRUE	TRUE	2009	Thailand	2991	carriage	35F
758	6710_7#1-s19f	MaeLa	6710_7#1	ERR054246	PMID_24509479	19F	TRUE	TRUE	2009	Thailand	4414	carriage	19F
759	NA	MaeLa	6710_7#10	ERR054255	PMID_24509479	NT	FALSE	NA	2009	Thailand	4411	carriage	NA
760	6710_7#11-s23f	MaeLa	6710_7#11	ERR054256	PMID_24509479	23F	TRUE	TRUE	2009	Thailand	802	carriage	23F
761	6710_7#12-s10b	MaeLa	6710_7#12	ERR054257	PMID_24509479	10B	TRUE	TRUE	2009	Thailand	3735	carriage	10B
762	NA	MaeLa	6710_7#13	ERR054258	PMID_24509479	NT	FALSE	NA	2009	Thailand	SLV1433	carriage	NA
763	6710_7#14-s15a	MaeLa	6710_7#14	ERR054259	PMID_24509479	15A	TRUE	TRUE	2009	Thailand	SLV3058	carriage	15A
764	6710_7#15-s46	MaeLa	6710_7#15	ERR054260	PMID_24509479	46	TRUE	TRUE	2009	Thailand	4451	carriage	46
765	6710_7#16-s3	MaeLa	6710_7#16	ERR054261	PMID_24509479	3	TRUE	TRUE	2009	Thailand	4389	carriage	3
766	6710_7#17-s23f	MaeLa	6710_7#17	ERR054262	PMID_24509479	23F	TRUE	TRUE	2009	Thailand	SLV802	carriage	23F
767	6710_7#18-s14	MaeLa	6710_7#18	ERR054263	PMID_24509479	14	TRUE	TRUE	2009	Thailand	2108	carriage	14
768	6710_7#19-s34	MaeLa	6710_7#19	ERR054264	PMID_24509479	34	TRUE	TRUE	2009	Thailand	1439	carriage	34
769	6710_7#2-s6a	MaeLa	6710_7#2	ERR054247	PMID_24509479	6A	TRUE	TRUE	2009	Thailand	4403	carriage	6A
770	6710_7#20-s19f	MaeLa	6710_7#20	ERR054265	PMID_24509479	19F	TRUE	TRUE	2009	Thailand	4414	carriage	19F
771	6710_7#21-s23f	MaeLa	6710_7#21	ERR054266	PMID_24509479	23F	TRUE	TRUE	2009	Thailand	802	carriage	23F
772	NA	MaeLa	6710_7#22	ERR054267	PMID_24509479	NT	FALSE	NA	2009	Thailand	DLV4136	carriage	NA
773	6710_7#23-s6b	MaeLa	6710_7#23	ERR054268	PMID_24509479	6B	TRUE	TRUE	2009	Thailand	4422	carriage	6B
774	6710_7#24-s19a	MaeLa	6710_7#24	ERR054269	PMID_24509479	19A	TRUE	TRUE	2009	Thailand	1701	carriage	19A
775	6710_7#4-s19f	MaeLa	6710_7#4	ERR054249	PMID_24509479	19F	TRUE	TRUE	2009	Thailand	4414	carriage	19F
776	6710_7#5-s35a	MaeLa	6710_7#5	ERR054250	PMID_24509479	35C	TRUE	TRUE	2009	Thailand	2752	carriage	35A
777	6710_7#6-s19f	MaeLa	6710_7#6	ERR054251	PMID_24509479	19F	TRUE	TRUE	2009	Thailand	4414	carriage	19F
778	6710_7#7-s22a	MaeLa	6710_7#7	ERR054252	PMID_24509479	22A	TRUE	TRUE	2009	Thailand	910	carriage	22A
779	6710_7#8-s23f	MaeLa	6710_7#8	ERR054253	PMID_24509479	23F	TRUE	TRUE	2009	Thailand	4413	carriage	23F
780	NA	MaeLa	6710_7#9	ERR054254	PMID_24509479	NT	FALSE	NA	2009	Thailand	SLV1433	carriage	NA
781	6710_8#1-s35f	MaeLa	6710_8#1	ERR054270	PMID_24509479	35F	TRUE	TRUE	2009	Thailand	4406	carriage	35F
782	6710_8#10-s3	MaeLa	6710_8#10	ERR054279	PMID_24509479	3	TRUE	TRUE	2009	Thailand	4389	carriage	3
783	6710_8#11-s19f	MaeLa	6710_8#11	ERR054280	PMID_24509479	19F	TRUE	TRUE	2009	Thailand	4414	carriage	19F
784	6710_8#12-s33b	MaeLa	6710_8#12	ERR054281	PMID_24509479	33B	TRUE	TRUE	2009	Thailand	6692	carriage	33B
785	6710_8#13-s3	MaeLa	6710_8#13	ERR054282	PMID_24509479	3	TRUE	TRUE	2009	Thailand	6012	carriage	3
786	6710_8#14-s6b	MaeLa	6710_8#14	ERR054283	PMID_24509479	6B	TRUE	TRUE	2009	Thailand	SLV6692	carriage	6B
787	6710_8#15-s33b	MaeLa	6710_8#15	ERR054284	PMID_24509479	33B	TRUE	TRUE	2009	Thailand	6692	carriage	33B
788	6710_8#16-s19f	MaeLa	6710_8#16	ERR054285	PMID_24509479	19F	TRUE	TRUE	2009	Thailand	236	carriage	19F
789	6710_8#17-s17f	MaeLa	6710_8#17	ERR054286	PMID_24509479	17F	TRUE	TRUE	2009	Thailand	2355	carriage	17F
790	6710_8#18-s6a	MaeLa	6710_8#18	ERR054287	PMID_24509479	6A	TRUE	TRUE	2009	Thailand	4936	carriage	6A
791	6710_8#19-s23f	MaeLa	6710_8#19	ERR054288	PMID_24509479	23F	TRUE	TRUE	2009	Thailand	172	carriage	23F
792	6710_8#2-s14	MaeLa	6710_8#2	ERR054271	PMID_24509479	14	TRUE	TRUE	2009	Thailand	4395	carriage	14
793	6710_8#20-s23f	MaeLa	6710_8#20	ERR054289	PMID_24509479	23F	TRUE	TRUE	2009	Thailand	802	carriage	23F
794	6710_8#21-s23f	MaeLa	6710_8#21	ERR054290	PMID_24509479	23F	TRUE	TRUE	2009	Thailand	172	carriage	23F
795	6710_8#22-s23f	MaeLa	6710_8#22	ERR054291	PMID_24509479	23F	TRUE	TRUE	2009	Thailand	802	carriage	23F
796	6710_8#23-s13	MaeLa	6710_8#23	ERR054292	PMID_24509479	13	TRUE	TRUE	2009	Thailand	901	carriage	13
797	6710_8#24-s9n	MaeLa	6710_8#24	ERR054293	PMID_24509479	9N	TRUE	TRUE	2009	Thailand	3983	carriage	9N
798	6710_8#3-s34	MaeLa	6710_8#3	ERR054272	PMID_24509479	34	TRUE	TRUE	2009	Thailand	SLV1778	carriage	34
799	NA	MaeLa	6710_8#5	ERR054274	PMID_24509479	NT	TRUE	FALSE	2009	Thailand	6726	carriage	NA
800	6710_8#6-s10a	MaeLa	6710_8#6	ERR054275	PMID_24509479	10A	TRUE	TRUE	2009	Thailand	4113	carriage	10A
801	6710_8#7-s14	MaeLa	6710_8#7	ERR054276	PMID_24509479	14	TRUE	TRUE	2009	Thailand	63	carriage	14
802	6710_8#8-s15b	MaeLa	6710_8#8	ERR054277	PMID_24509479	15B	TRUE	TRUE	2009	Thailand	4209	carriage	15B
803	6710_8#9-s19f	MaeLa	6710_8#9	ERR054278	PMID_24509479	19F	TRUE	TRUE	2009	Thailand	4414	carriage	19F
804	6714_7#1-s6b	MaeLa	6714_7#1	ERR052602	PMID_24509479	6B	TRUE	TRUE	2008	Thailand	315	carriage	6B
805	NA	MaeLa	6714_7#10	ERR052611	PMID_24509479	NT	FALSE	NA	2008	Thailand	SLV4136	carriage	NA
806	6714_7#11-s23f	MaeLa	6714_7#11	ERR052612	PMID_24509479	23F	TRUE	TRUE	2008	Thailand	4413	carriage	23F
807	NA	MaeLa	6714_7#12	ERR052613	PMID_24509479	NT	FALSE	NA	2008	Thailand	4136	carriage	NA
808	6714_7#13-s19f	MaeLa	6714_7#13	ERR052614	PMID_24509479	19F	TRUE	TRUE	2008	Thailand	4414	carriage	19F
809	6714_7#14-s14	MaeLa	6714_7#14	ERR052615	PMID_24509479	14	TRUE	TRUE	2008	Thailand	63	carriage	14
810	6714_7#15-s18c	MaeLa	6714_7#15	ERR052616	PMID_24509479	18C	TRUE	TRUE	2008	Thailand	870	carriage	18C
811	6714_7#16-s19f	MaeLa	6714_7#16	ERR052617	PMID_24509479	19F	TRUE	TRUE	2008	Thailand	4414	carriage	19F
812	6714_7#17-s24f	MaeLa	6714_7#17	ERR052618	PMID_24509479	24F	TRUE	TRUE	2008	Thailand	6696	carriage	24F
813	NA	MaeLa	6714_7#18	ERR052619	PMID_24509479	NT	FALSE	NA	2008	Thailand	448	carriage	NA
814	NA	MaeLa	6714_7#19	ERR052620	PMID_24509479	NT	FALSE	NA	2008	Thailand	SLV1433	carriage	NA
815	6714_7#2-s6b	MaeLa	6714_7#2	ERR052603	PMID_24509479	6B	TRUE	TRUE	2008	Thailand	4422	carriage	6B
816	6714_7#20-s1	MaeLa	6714_7#20	ERR052621	PMID_24509479	1	TRUE	TRUE	2008	Thailand	217	carriage	1
817	NA	MaeLa	6714_7#21	ERR052622	PMID_24509479	NT	FALSE	NA	2008	Thailand	4136	carriage	NA
818	6714_7#23-s11a	MaeLa	6714_7#23	ERR052624	PMID_24509479	11A	TRUE	TRUE	2008	Thailand	99	carriage	11A
819	6714_7#24-s15a	MaeLa	6714_7#24	ERR052625	PMID_24509479	15A	TRUE	TRUE	2008	Thailand	4965	carriage	15A
820	NA	MaeLa	6714_7#3	ERR052604	PMID_24509479	NT	FALSE	NA	2008	Thailand	4391	carriage	NA
821	6714_7#4-s6b	MaeLa	6714_7#4	ERR052605	PMID_24509479	6B	TRUE	TRUE	2008	Thailand	315	carriage	6B
822	6714_7#5-s22a	MaeLa	6714_7#5	ERR052606	PMID_24509479	22A	TRUE	TRUE	2008	Thailand	910	carriage	22A
823	NA	MaeLa	6714_7#6	ERR052607	PMID_24509479	NT	FALSE	NA	2008	Thailand	SLV4133	carriage	NA
824	6714_7#7-s5	MaeLa	6714_7#7	ERR052608	PMID_24509479	5	TRUE	TRUE	2008	Thailand	5094	carriage	5
825	6714_7#8-s15b	MaeLa	6714_7#8	ERR052609	PMID_24509479	15B	TRUE	TRUE	2008	Thailand	4209	carriage	15B
826	6714_7#9-s19f	MaeLa	6714_7#9	ERR052610	PMID_24509479	19F	TRUE	TRUE	2008	Thailand	236	carriage	19F
827	6714_8#1-s11a	MaeLa	6714_8#1	ERR052626	PMID_24509479	11A	TRUE	TRUE	2008	Thailand	99	carriage	11A
828	6714_8#10-s10f	MaeLa	6714_8#10	ERR052635	PMID_24509479	10B	TRUE	TRUE	2008	Thailand	SLV3735	carriage	10F
829	6714_8#11-s16f	MaeLa	6714_8#11	ERR052636	PMID_24509479	16F	TRUE	TRUE	2008	Thailand	DLV6149	carriage	16F
830	6714_8#12-s23f	MaeLa	6714_8#12	ERR052637	PMID_24509479	23F	TRUE	TRUE	2008	Thailand	4413	carriage	23F
831	6714_8#13-s4	MaeLa	6714_8#13	ERR052638	PMID_24509479	4	TRUE	TRUE	2008	Thailand	5099	carriage	4
832	6714_8#14-s23f	MaeLa	6714_8#14	ERR052639	PMID_24509479	23F	TRUE	TRUE	2008	Thailand	172	carriage	23F
833	6714_8#15-s14	MaeLa	6714_8#15	ERR052640	PMID_24509479	14	TRUE	TRUE	2008	Thailand	63	carriage	14
834	6714_8#16-s23f	MaeLa	6714_8#16	ERR052641	PMID_24509479	23F	TRUE	TRUE	2008	Thailand	172	carriage	23F
835	NA	MaeLa	6714_8#17	ERR052642	PMID_24509479	NT	FALSE	NA	2008	Thailand	4133	carriage	NA
836	6714_8#18-s6b	MaeLa	6714_8#18	ERR052643	PMID_24509479	6B	TRUE	TRUE	2008	Thailand	315	carriage	6B
837	NA	MaeLa	6714_8#19	ERR052644	PMID_24509479	NT	FALSE	NA	2008	Thailand	4398	carriage	NA
838	6714_8#2-s11a	MaeLa	6714_8#2	ERR052627	PMID_24509479	11A	TRUE	TRUE	2008	Thailand	99	carriage	11A
839	6714_8#20-s6a	MaeLa	6714_8#20	ERR052645	PMID_24509479	6A	TRUE	TRUE	2008	Thailand	4408	carriage	6A
840	6714_8#21-s3	MaeLa	6714_8#21	ERR052646	PMID_24509479	3	TRUE	TRUE	2008	Thailand	4389	carriage	3
841	6714_8#22-s23f	MaeLa	6714_8#22	ERR052647	PMID_24509479	23F	TRUE	TRUE	2008	Thailand	4413	carriage	23F
842	NA	MaeLa	6714_8#23	ERR052648	PMID_24509479	NT	FALSE	NA	2008	Thailand	4394	carriage	NA
843	6714_8#24-s19f	MaeLa	6714_8#24	ERR052649	PMID_24509479	19F	TRUE	TRUE	2008	Thailand	236	carriage	19F
844	NA	MaeLa	6714_8#3	ERR052628	PMID_24509479	NT	FALSE	NA	2008	Thailand	SLV4136	carriage	NA
845	NA	MaeLa	6714_8#4	ERR052629	PMID_24509479	NT	FALSE	NA	2008	Thailand	SLV4136	carriage	NA
846	6714_8#5-s10a	MaeLa	6714_8#5	ERR052630	PMID_24509479	10A	TRUE	TRUE	2008	Thailand	4113	carriage	10A
847	6714_8#6-s21	MaeLa	6714_8#6	ERR052631	PMID_24509479	21	TRUE	TRUE	2008	Thailand	SLV5103	carriage	21
848	NA	MaeLa	6714_8#7	ERR052632	PMID_24509479	NT	FALSE	NA	2008	Thailand	4133	carriage	NA
849	6714_8#8-s35f	MaeLa	6714_8#8	ERR052633	PMID_24509479	35F	TRUE	TRUE	2008	Thailand	4406	carriage	35F
850	6714_8#9-s19b	MaeLa	6714_8#9	ERR052634	PMID_24509479	19B	TRUE	TRUE	2008	Thailand	5095	carriage	19B
851	NA	MaeLa	6730_1#1	ERR052650	PMID_24509479	NT	FALSE	NA	2008	Thailand	4448	carriage	NA
852	NA	MaeLa	6730_1#10	ERR051420	PMID_24509479	NT	FALSE	NA	2008	Thailand	4391	carriage	NA
853	NA	MaeLa	6730_1#11	ERR051421	PMID_24509479	NT	FALSE	NA	2008	Thailand	6713	carriage	NA
854	NA	MaeLa	6730_1#12	ERR051422	PMID_24509479	NT	FALSE	NA	2008	Thailand	4136	carriage	NA
855	6730_1#13-s28f	MaeLa	6730_1#13	ERR051423	PMID_24509479	28F	TRUE	TRUE	2008	Thailand	4399	carriage	28F
856	6730_1#14-s23a	MaeLa	6730_1#14	ERR051424	PMID_24509479	23A	TRUE	TRUE	2008	Thailand	338	carriage	23A
857	6730_1#15-s23f	MaeLa	6730_1#15	ERR051425	PMID_24509479	23F	TRUE	TRUE	2008	Thailand	802	carriage	23F
858	6730_1#16-s6b	MaeLa	6730_1#16	ERR051426	PMID_24509479	6B	TRUE	TRUE	2008	Thailand	4422	carriage	6B
859	6730_1#17-s23f	MaeLa	6730_1#17	ERR051427	PMID_24509479	23F	TRUE	TRUE	2008	Thailand	4413	carriage	23F
860	NA	MaeLa	6730_1#18	ERR051428	PMID_24509479	NT	FALSE	NA	2008	Thailand	448	carriage	NA
861	NA	MaeLa	6730_1#19	ERR051429	PMID_24509479	NT	FALSE	NA	2008	Thailand	4136	carriage	NA
862	NA	MaeLa	6730_1#2	ERR051412	PMID_24509479	NT	FALSE	NA	2008	Thailand	4133	carriage	NA
863	6730_1#20-s33b	MaeLa	6730_1#20	ERR051430	PMID_24509479	33B	TRUE	TRUE	2008	Thailand	6692	carriage	33B
864	NA	MaeLa	6730_1#21	ERR051431	PMID_24509479	NT	FALSE	NA	2008	Thailand	DLV4138	carriage	NA
865	6730_1#22-s8	MaeLa	6730_1#22	ERR051432	PMID_24509479	8	TRUE	TRUE	2008	Thailand	4654	carriage	8
866	6730_1#23-s33b	MaeLa	6730_1#23	ERR051433	PMID_24509479	33B	TRUE	TRUE	2008	Thailand	6692	carriage	33B
867	NA	MaeLa	6730_1#24	ERR051434	PMID_24509479	NT	FALSE	NA	2008	Thailand	4396	carriage	NA
868	6730_1#3-s14	MaeLa	6730_1#3	ERR051413	PMID_24509479	14	TRUE	TRUE	2008	Thailand	63	carriage	14
869	6730_1#4-s18c	MaeLa	6730_1#4	ERR051414	PMID_24509479	18C	TRUE	TRUE	2008	Thailand	870	carriage	18C
870	6730_1#5-s18c	MaeLa	6730_1#5	ERR051415	PMID_24509479	18C	TRUE	TRUE	2008	Thailand	870	carriage	18C
871	6730_1#6-s19f	MaeLa	6730_1#6	ERR051416	PMID_24509479	19F	TRUE	TRUE	2008	Thailand	4414	carriage	19F
872	6730_1#7-s6a	MaeLa	6730_1#7	ERR051417	PMID_24509479	6A	TRUE	TRUE	2008	Thailand	4966	carriage	6A
873	6730_1#8-s37	MaeLa	6730_1#8	ERR051418	PMID_24509479	37	TRUE	TRUE	2008	Thailand	447	carriage	37
874	NA	MaeLa	6730_1#9	ERR051419	PMID_24509479	NT	FALSE	NA	2008	Thailand	4411	carriage	NA
875	6730_3#1-s19f	MaeLa	6730_3#1	ERR051435	PMID_24509479	19F	TRUE	TRUE	2008	Thailand	4414	carriage	19F
876	6730_3#10-s34	MaeLa	6730_3#10	ERR051444	PMID_24509479	34	TRUE	TRUE	2008	Thailand	1439	carriage	34
877	6730_3#11-s23f	MaeLa	6730_3#11	ERR051445	PMID_24509479	23F	TRUE	TRUE	2008	Thailand	4413	carriage	23F
878	NA	MaeLa	6730_3#12	ERR051446	PMID_24509479	NT	FALSE	NA	2008	Thailand	4136	carriage	NA
879	6730_3#13-s6d	MaeLa	6730_3#13	ERR051447	PMID_24509479	6B	TRUE	TRUE	2008	Thailand	4407	carriage	6D
880	6730_3#14-s13	MaeLa	6730_3#14	ERR051448	PMID_24509479	13	TRUE	TRUE	2008	Thailand	SLV5115	carriage	13
881	6730_3#15-s9v	MaeLa	6730_3#15	ERR051449	PMID_24509479	9V	TRUE	TRUE	2008	Thailand	156	carriage	9V
882	6730_3#16-s9v	MaeLa	6730_3#16	ERR051450	PMID_24509479	9V	TRUE	TRUE	2008	Thailand	156	carriage	9V
883	6730_3#17-s15c	MaeLa	6730_3#17	ERR051451	PMID_24509479	15C	TRUE	TRUE	2008	Thailand	4209	carriage	15C
884	6730_3#18-s23f	MaeLa	6730_3#18	ERR051452	PMID_24509479	23F	TRUE	TRUE	2008	Thailand	802	carriage	23F
885	6730_3#19-s23a	MaeLa	6730_3#19	ERR051453	PMID_24509479	23A	TRUE	TRUE	2008	Thailand	338	carriage	23A
886	NA	MaeLa	6730_3#2	ERR051436	PMID_24509479	NT	FALSE	NA	2008	Thailand	4453	carriage	NA
887	6730_3#20-s23f	MaeLa	6730_3#20	ERR051454	PMID_24509479	23F	TRUE	TRUE	2008	Thailand	802	carriage	23F
888	6730_3#21-s6b	MaeLa	6730_3#21	ERR051455	PMID_24509479	6B	TRUE	TRUE	2008	Thailand	315	carriage	6B
889	6730_3#22-s14	MaeLa	6730_3#22	ERR051456	PMID_24509479	14	TRUE	TRUE	2008	Thailand	4395	carriage	14
890	6730_3#23-s23f	MaeLa	6730_3#23	ERR051457	PMID_24509479	23F	TRUE	TRUE	2008	Thailand	802	carriage	23F
891	NA	MaeLa	6730_3#24	ERR051458	PMID_24509479	NT	FALSE	NA	2008	Thailand	4136	carriage	NA
892	6730_3#3-s23f	MaeLa	6730_3#3	ERR051437	PMID_24509479	23F	TRUE	TRUE	2008	Thailand	802	carriage	23F
893	6730_3#4-s23f	MaeLa	6730_3#4	ERR051438	PMID_24509479	23F	TRUE	TRUE	2008	Thailand	4413	carriage	23F
894	6730_3#5-s45	MaeLa	6730_3#5	ERR051439	PMID_24509479	45	TRUE	TRUE	2008	Thailand	5097	carriage	45
895	NA	MaeLa	6730_3#6	ERR051440	PMID_24509479	NT	FALSE	NA	2008	Thailand	4421	carriage	NA
896	6730_3#7-s6b	MaeLa	6730_3#7	ERR051441	PMID_24509479	6B	TRUE	TRUE	2008	Thailand	315	carriage	6B
897	NA	MaeLa	6730_3#8	ERR051442	PMID_24509479	NT	FALSE	NA	2008	Thailand	4142	carriage	NA
898	NA	MaeLa	6730_3#9	ERR051443	PMID_24509479	NT	FALSE	NA	2008	Thailand	4451	carriage	NA
899	6730_4#1-s23f	MaeLa	6730_4#1	ERR273504	PMID_24509479	23F	TRUE	TRUE	2008	Thailand	802	carriage	23F
900	6730_4#10-s6b	MaeLa	6730_4#10	ERR273513	PMID_24509479	6B	TRUE	TRUE	2008	Thailand	315	carriage	6B
901	6730_4#11-s23f	MaeLa	6730_4#11	ERR273514	PMID_24509479	23F	TRUE	TRUE	2008	Thailand	802	carriage	23F
902	6730_4#12-s23f	MaeLa	6730_4#12	ERR273515	PMID_24509479	23F	TRUE	TRUE	2008	Thailand	802	carriage	23F
903	6730_4#13-s11a	MaeLa	6730_4#13	ERR273516	PMID_24509479	11A	TRUE	TRUE	2008	Thailand	99	carriage	11A
904	6730_4#14-s14	MaeLa	6730_4#14	ERR273517	PMID_24509479	14	TRUE	TRUE	2008	Thailand	4395	carriage	14
905	NA	MaeLa	6730_4#15	ERR273518	PMID_24509479	NT	FALSE	NA	2008	Thailand	6714	carriage	NA
906	6730_4#16-s34	MaeLa	6730_4#16	ERR273519	PMID_24509479	34	TRUE	TRUE	2008	Thailand	4955	carriage	34
907	6730_4#17-s34	MaeLa	6730_4#17	ERR273520	PMID_24509479	34	TRUE	TRUE	2008	Thailand	1439	carriage	34
908	6730_4#18-s19f	MaeLa	6730_4#18	ERR273521	PMID_24509479	19F	TRUE	TRUE	2008	Thailand	4414	carriage	19F
909	6730_4#19-s23f	MaeLa	6730_4#19	ERR273522	PMID_24509479	23F	TRUE	TRUE	2008	Thailand	2218	carriage	23F
910	NA	MaeLa	6730_4#2	ERR273505	PMID_24509479	NT	FALSE	NA	2008	Thailand	4451	carriage	NA
911	6730_4#20-s10b	MaeLa	6730_4#20	ERR273523	PMID_24509479	10B	TRUE	TRUE	2008	Thailand	3735	carriage	10B
912	6730_4#21-s23f	MaeLa	6730_4#21	ERR273524	PMID_24509479	23F	TRUE	TRUE	2008	Thailand	802	carriage	23F
913	6730_4#22-s19f	MaeLa	6730_4#22	ERR273525	PMID_24509479	19F	TRUE	TRUE	2008	Thailand	4414	carriage	19F
914	6730_4#23-s23f	MaeLa	6730_4#23	ERR273526	PMID_24509479	23F	TRUE	TRUE	2008	Thailand	2624	carriage	23F
915	6730_4#24-s19f	MaeLa	6730_4#24	ERR273527	PMID_24509479	19F	TRUE	TRUE	2008	Thailand	4414	carriage	19F
916	6730_4#3-s19b	MaeLa	6730_4#3	ERR273506	PMID_24509479	19B	TRUE	TRUE	2008	Thailand	5095	carriage	19B
917	6730_4#4-s19f	MaeLa	6730_4#4	ERR273507	PMID_24509479	19F	TRUE	TRUE	2008	Thailand	4414	carriage	19F
918	NA	MaeLa	6730_4#5	ERR273508	PMID_24509479	NT	FALSE	NA	2008	Thailand	5122	carriage	NA
919	6730_4#6-s24f	MaeLa	6730_4#6	ERR273509	PMID_24509479	24F	TRUE	TRUE	2008	Thailand	6706	carriage	24F
920	6730_4#7-s23f	MaeLa	6730_4#7	ERR273510	PMID_24509479	23F	TRUE	TRUE	2008	Thailand	4413	carriage	23F
921	6730_4#8-s19b	MaeLa	6730_4#8	ERR273511	PMID_24509479	19B	TRUE	TRUE	2008	Thailand	DLV8406	carriage	19B
922	NA	MaeLa	6730_4#9	ERR273512	PMID_24509479	19B	TRUE	FALSE	2008	Thailand	DLV8406	carriage	NA
923	6730_5#1-s15c	MaeLa	6730_5#1	ERR051459	PMID_24509479	15C	TRUE	TRUE	2008	Thailand	4209	carriage	15C
924	6730_5#10-s4	MaeLa	6730_5#10	ERR051468	PMID_24509479	4	TRUE	TRUE	2008	Thailand	5099	carriage	4
925	6730_5#11-s4	MaeLa	6730_5#11	ERR051469	PMID_24509479	4	TRUE	TRUE	2008	Thailand	5099	carriage	4
926	6730_5#12-s23f	MaeLa	6730_5#12	ERR051470	PMID_24509479	23F	TRUE	TRUE	2008	Thailand	2218	carriage	23F
927	NA	MaeLa	6730_5#13	ERR051471	PMID_24509479	NT	FALSE	NA	2008	Thailand	4448	carriage	NA
928	6730_5#14-s24f	MaeLa	6730_5#14	ERR051472	PMID_24509479	24F	TRUE	TRUE	2008	Thailand	6696	carriage	24F
929	6730_5#15-s23f	MaeLa	6730_5#15	ERR051473	PMID_24509479	23F	TRUE	TRUE	2008	Thailand	802	carriage	23F
930	6730_5#16-s15b	MaeLa	6730_5#16	ERR051474	PMID_24509479	15B	TRUE	TRUE	2008	Thailand	4209	carriage	15B
931	6730_5#17-s19f	MaeLa	6730_5#17	ERR051475	PMID_24509479	19F	TRUE	TRUE	2008	Thailand	4414	carriage	19F
932	6730_5#18-s19f	MaeLa	6730_5#18	ERR051476	PMID_24509479	19F	TRUE	TRUE	2008	Thailand	4414	carriage	19F
933	6730_5#19-s23f	MaeLa	6730_5#19	ERR051477	PMID_24509479	23F	TRUE	TRUE	2008	Thailand	4413	carriage	23F
934	6730_5#2-s3	MaeLa	6730_5#2	ERR051460	PMID_24509479	3	TRUE	TRUE	2008	Thailand	4389	carriage	3
935	6730_5#20-s18c	MaeLa	6730_5#20	ERR051478	PMID_24509479	18C	TRUE	TRUE	2008	Thailand	870	carriage	18C
936	6730_5#21-s18a	MaeLa	6730_5#21	ERR051479	PMID_24509479	18A	TRUE	TRUE	2008	Thailand	DLV3789	carriage	18A
937	6730_5#22-s22a	MaeLa	6730_5#22	ERR051480	PMID_24509479	22A	TRUE	TRUE	2008	Thailand	910	carriage	22A
938	NA	MaeLa	6730_5#23	ERR051481	PMID_24509479	NT	FALSE	NA	2008	Thailand	4398	carriage	NA
939	6730_5#24-s23f	MaeLa	6730_5#24	ERR051482	PMID_24509479	23F	TRUE	TRUE	2008	Thailand	2624	carriage	23F
940	6730_5#3-s6a	MaeLa	6730_5#3	ERR051461	PMID_24509479	6A	TRUE	TRUE	2008	Thailand	4401	carriage	6A
941	NA	MaeLa	6730_5#4	ERR051462	PMID_24509479	NT	FALSE	NA	2008	Thailand	4394	carriage	NA
942	6730_5#5-s18c	MaeLa	6730_5#5	ERR051463	PMID_24509479	18C	TRUE	TRUE	2008	Thailand	870	carriage	18C
943	6730_5#6-s18c	MaeLa	6730_5#6	ERR051464	PMID_24509479	18C	TRUE	TRUE	2008	Thailand	870	carriage	18C
944	6730_5#7-s6c	MaeLa	6730_5#7	ERR051465	PMID_24509479	6C	TRUE	TRUE	2008	Thailand	982	carriage	6C
945	6730_5#8-s35c	MaeLa	6730_5#8	ERR051466	PMID_24509479	35C	TRUE	TRUE	2008	Thailand	DLV7578	carriage	35C
946	6730_5#9-s6b	MaeLa	6730_5#9	ERR051467	PMID_24509479	6B	TRUE	TRUE	2008	Thailand	315	carriage	6B
947	6730_6#1-s19f	MaeLa	6730_6#1	ERR051483	PMID_24509479	19F	TRUE	TRUE	2008	Thailand	4414	carriage	19F
948	6730_6#10-s23a	MaeLa	6730_6#10	ERR051492	PMID_24509479	23A	TRUE	TRUE	2008	Thailand	2572	carriage	23A
949	6730_6#11-s19f	MaeLa	6730_6#11	ERR051493	PMID_24509479	19F	TRUE	TRUE	2008	Thailand	4414	carriage	19F
950	6730_6#12-s14	MaeLa	6730_6#12	ERR051494	PMID_24509479	14	TRUE	TRUE	2008	Thailand	63	carriage	14
951	6730_6#13-s32a	MaeLa	6730_6#13	ERR051495	PMID_24509479	32A	TRUE	TRUE	2008	Thailand	5092	carriage	32A
952	6730_6#14-s13	MaeLa	6730_6#14	ERR051496	PMID_24509479	13	TRUE	TRUE	2008	Thailand	5115	carriage	13
953	NA	MaeLa	6730_6#15	ERR051497	PMID_24509479	NT	FALSE	NA	2008	Thailand	4136	carriage	NA
954	NA	MaeLa	6730_6#16	ERR051498	PMID_24509479	NT	FALSE	NA	2008	Thailand	incomplete	carriage	NA
955	NA	MaeLa	6730_6#17	ERR051499	PMID_24509479	NT	FALSE	NA	2008	Thailand	incomplete	carriage	NA
956	6730_6#18-s21	MaeLa	6730_6#18	ERR051500	PMID_24509479	21	TRUE	TRUE	2008	Thailand	SLV5103	carriage	21
957	NA	MaeLa	6730_6#19	ERR051501	PMID_24509479	NT	FALSE	NA	2008	Thailand	4396	carriage	NA
958	6730_6#2-s1	MaeLa	6730_6#2	ERR051484	PMID_24509479	1	TRUE	TRUE	2008	Thailand	217	carriage	1
959	6730_6#20-s6a	MaeLa	6730_6#20	ERR051502	PMID_24509479	6A	TRUE	TRUE	2008	Thailand	4403	carriage	6A
960	6730_6#21-s31	MaeLa	6730_6#21	ERR051503	PMID_24509479	31	TRUE	TRUE	2008	Thailand	SLV1894	carriage	31
961	NA	MaeLa	6730_6#22	ERR051504	PMID_24509479	NT	FALSE	NA	2008	Thailand	DLV4393	carriage	NA
962	NA	MaeLa	6730_6#23	ERR051505	PMID_24509479	NT	FALSE	NA	2008	Thailand	4133	carriage	NA
963	NA	MaeLa	6730_6#24	ERR051506	PMID_24509479	NT	FALSE	NA	2008	Thailand	4451	carriage	NA
964	NA	MaeLa	6730_6#3	ERR051485	PMID_24509479	NT	FALSE	NA	2008	Thailand	4133	carriage	NA
965	6730_6#4-s37	MaeLa	6730_6#4	ERR051486	PMID_24509479	37	TRUE	TRUE	2008	Thailand	447	carriage	37
966	6730_6#5-s14	MaeLa	6730_6#5	ERR051487	PMID_24509479	14	TRUE	TRUE	2008	Thailand	63	carriage	14
967	NA	MaeLa	6730_6#6	ERR051488	PMID_24509479	NT	FALSE	NA	2008	Thailand	4411	carriage	NA
968	6730_6#7-s23f	MaeLa	6730_6#7	ERR051489	PMID_24509479	23F	TRUE	TRUE	2008	Thailand	4413	carriage	23F
969	6730_6#8-s23f	MaeLa	6730_6#8	ERR051490	PMID_24509479	23F	TRUE	TRUE	2008	Thailand	802	carriage	23F
970	6730_6#9-s34	MaeLa	6730_6#9	ERR051491	PMID_24509479	34	TRUE	TRUE	2008	Thailand	1439	carriage	34
971	6730_7#1-s10b	MaeLa	6730_7#1	ERR051507	PMID_24509479	10B	TRUE	TRUE	2008	Thailand	3735	carriage	10B
972	6730_7#10-s33b	MaeLa	6730_7#10	ERR051516	PMID_24509479	33B	TRUE	TRUE	2008	Thailand	6692	carriage	33B
973	6730_7#11-s34	MaeLa	6730_7#11	ERR051517	PMID_24509479	34	TRUE	TRUE	2008	Thailand	1439	carriage	34
974	6730_7#12-s35b	MaeLa	6730_7#12	ERR051518	PMID_24509479	35C	TRUE	TRUE	2008	Thailand	7649	carriage	35B
975	NA	MaeLa	6730_7#13	ERR051519	PMID_24509479	NT	FALSE	NA	2008	Thailand	DLV4138	carriage	NA
976	6730_7#14-s23f	MaeLa	6730_7#14	ERR051520	PMID_24509479	23F	TRUE	TRUE	2008	Thailand	802	carriage	23F
977	6730_7#15-s19a	MaeLa	6730_7#15	ERR051521	PMID_24509479	19A	TRUE	TRUE	2008	Thailand	230	carriage	19A
978	NA	MaeLa	6730_7#16	ERR051522	PMID_24509479	NT	FALSE	NA	2008	Thailand	5101	carriage	NA
979	NA	MaeLa	6730_7#17	ERR051523	PMID_24509479	NT	FALSE	NA	2008	Thailand	5126	carriage	NA
980	6730_7#18-s19f	MaeLa	6730_7#18	ERR051524	PMID_24509479	19F	TRUE	TRUE	2008	Thailand	4414	carriage	19F
981	NA	MaeLa	6730_7#19	ERR051525	PMID_24509479	NT	FALSE	NA	2008	Thailand	5093	carriage	NA
982	6730_7#2-s34	MaeLa	6730_7#2	ERR051508	PMID_24509479	34	TRUE	TRUE	2008	Thailand	1439	carriage	34
983	6730_7#20-s28f	MaeLa	6730_7#20	ERR051526	PMID_24509479	28F	TRUE	TRUE	2008	Thailand	4402	carriage	28F
984	6730_7#21-s23f	MaeLa	6730_7#21	ERR051527	PMID_24509479	23F	TRUE	TRUE	2008	Thailand	4413	carriage	23F
985	6730_7#22-s32a	MaeLa	6730_7#22	ERR051528	PMID_24509479	32F	TRUE	TRUE	2008	Thailand	5092	carriage	32A
986	6730_7#23-s19b	MaeLa	6730_7#23	ERR051529	PMID_24509479	19B	TRUE	TRUE	2008	Thailand	5095	carriage	19B
987	6730_7#24-s22a	MaeLa	6730_7#24	ERR051530	PMID_24509479	22A	TRUE	TRUE	2008	Thailand	910	carriage	22A
988	6730_7#3-s23f	MaeLa	6730_7#3	ERR051509	PMID_24509479	23F	TRUE	TRUE	2008	Thailand	4413	carriage	23F
989	NA	MaeLa	6730_7#4	ERR051510	PMID_24509479	NT	FALSE	NA	2008	Thailand	4444	carriage	NA
990	6730_7#5-s35b	MaeLa	6730_7#5	ERR051511	PMID_24509479	35C	TRUE	TRUE	2008	Thailand	4450	carriage	35B
991	6730_7#6-s17f	MaeLa	6730_7#6	ERR051512	PMID_24509479	17F	TRUE	TRUE	2008	Thailand	5098	carriage	17F
992	NA	MaeLa	6730_7#7	ERR051513	PMID_24509479	NT	FALSE	NA	2008	Thailand	unknown	carriage	NA
993	6730_7#8-s19f	MaeLa	6730_7#8	ERR051514	PMID_24509479	19F	TRUE	TRUE	2008	Thailand	4414	carriage	19F
994	6730_7#9-s19f	MaeLa	6730_7#9	ERR051515	PMID_24509479	19F	TRUE	TRUE	2008	Thailand	4414	carriage	19F
995	NA	MaeLa	6730_8#1	ERR051531	PMID_24509479	NT	FALSE	NA	2008	Thailand	5102	carriage	NA
996	6730_8#10-s35b	MaeLa	6730_8#10	ERR051540	PMID_24509479	35C	TRUE	TRUE	2008	Thailand	7649	carriage	35B
997	6730_8#11-s19f	MaeLa	6730_8#11	ERR051541	PMID_24509479	19F	TRUE	TRUE	2008	Thailand	4414	carriage	19F
998	6730_8#12-s6b	MaeLa	6730_8#12	ERR051542	PMID_24509479	6B	TRUE	TRUE	2008	Thailand	315	carriage	6B
999	6730_8#13-s23f	MaeLa	6730_8#13	ERR051543	PMID_24509479	23F	TRUE	TRUE	2008	Thailand	802	carriage	23F
1000	6730_8#14-s6a	MaeLa	6730_8#14	ERR051544	PMID_24509479	6A	TRUE	TRUE	2008	Thailand	4936	carriage	6A
1001	6730_8#15-s19f	MaeLa	6730_8#15	ERR051545	PMID_24509479	19F	TRUE	TRUE	2008	Thailand	81	carriage	19F
1002	6730_8#16-s23f	MaeLa	6730_8#16	ERR051546	PMID_24509479	23F	TRUE	TRUE	2008	Thailand	2218	carriage	23F
1003	NA	MaeLa	6730_8#17	ERR051547	PMID_24509479	NT	FALSE	NA	2008	Thailand	incomplete	carriage	NA
1004	NA	MaeLa	6730_8#18	ERR051548	PMID_24509479	NT	FALSE	NA	2008	Thailand	4390	carriage	NA
1005	6730_8#19-s19f	MaeLa	6730_8#19	ERR051549	PMID_24509479	19F	TRUE	TRUE	2008	Thailand	4414	carriage	19F
1006	6730_8#2-s18f	MaeLa	6730_8#2	ERR051532	PMID_24509479	18F	TRUE	TRUE	2008	Thailand	6717	carriage	18F
1007	6730_8#20-s14	MaeLa	6730_8#20	ERR051550	PMID_24509479	14	TRUE	TRUE	2008	Thailand	4395	carriage	14
1008	6730_8#21-s34	MaeLa	6730_8#21	ERR051551	PMID_24509479	34	TRUE	TRUE	2008	Thailand	4955	carriage	34
1009	6730_8#22-s15b	MaeLa	6730_8#22	ERR051552	PMID_24509479	15B	TRUE	TRUE	2008	Thailand	1961	carriage	15B
1010	6730_8#23-s19f	MaeLa	6730_8#23	ERR051553	PMID_24509479	19F	TRUE	TRUE	2008	Thailand	4414	carriage	19F
1011	6730_8#24-s16f	MaeLa	6730_8#24	ERR051554	PMID_24509479	16F	TRUE	TRUE	2008	Thailand	6710	carriage	16F
1012	6730_8#3-s21	MaeLa	6730_8#3	ERR051533	PMID_24509479	21	TRUE	TRUE	2008	Thailand	5103	carriage	21
1013	6730_8#4-s18f	MaeLa	6730_8#4	ERR051534	PMID_24509479	18C	TRUE	TRUE	2008	Thailand	6717	carriage	18F
1014	6730_8#5-s24f	MaeLa	6730_8#5	ERR051535	PMID_24509479	24F	TRUE	TRUE	2008	Thailand	6706	carriage	24F
1015	6730_8#6-s6c	MaeLa	6730_8#6	ERR051536	PMID_24509479	6C	TRUE	TRUE	2008	Thailand	4420	carriage	6C
1016	6730_8#7-s16f	MaeLa	6730_8#7	ERR051537	PMID_24509479	16F	TRUE	TRUE	2008	Thailand	6710	carriage	16F
1017	6730_8#8-s10a	MaeLa	6730_8#8	ERR051538	PMID_24509479	10A	TRUE	TRUE	2008	Thailand	4113	carriage	10A
1018	6730_8#9-s14	MaeLa	6730_8#9	ERR051539	PMID_24509479	14	TRUE	TRUE	2008	Thailand	4395	carriage	14
1019	6731_1#1-s19f	MaeLa	6731_1#1	ERR051555	PMID_24509479	19F	TRUE	TRUE	2008	Thailand	4414	carriage	19F
1020	NA	MaeLa	6731_1#10	ERR051564	PMID_24509479	NT	FALSE	NA	2008	Thailand	4136	carriage	NA
1021	NA	MaeLa	6731_1#11	ERR051565	PMID_24509479	NT	FALSE	NA	2008	Thailand	4451	carriage	NA
1022	NA	MaeLa	6731_1#12	ERR051566	PMID_24509479	NT	FALSE	NA	2008	Thailand	4390	carriage	NA
1023	6731_1#14-s6b	MaeLa	6731_1#14	ERR051568	PMID_24509479	6B	TRUE	TRUE	2008	Thailand	315	carriage	6B
1024	6731_1#15-s19f	MaeLa	6731_1#15	ERR051569	PMID_24509479	19F	TRUE	TRUE	2008	Thailand	5114	carriage	19F
1025	6731_1#17-s23a	MaeLa	6731_1#17	ERR051571	PMID_24509479	23A	TRUE	TRUE	2008	Thailand	SLV172	carriage	23A
1026	6731_1#18-s7f	MaeLa	6731_1#18	ERR051572	PMID_24509479	7F	TRUE	TRUE	2008	Thailand	3545	carriage	7F
1027	6731_1#19-s7f	MaeLa	6731_1#19	ERR051573	PMID_24509479	7F	TRUE	TRUE	2008	Thailand	3545	carriage	7F
1028	6731_1#2-s19f	MaeLa	6731_1#2	ERR051556	PMID_24509479	19F	TRUE	TRUE	2008	Thailand	4414	carriage	19F
1029	6731_1#20-s17f	MaeLa	6731_1#20	ERR051574	PMID_24509479	17F	TRUE	TRUE	2008	Thailand	5098	carriage	17F
1030	6731_1#22-s6b	MaeLa	6731_1#22	ERR051576	PMID_24509479	6B	TRUE	TRUE	2008	Thailand	4404	carriage	6B
1031	6731_1#23-s19f	MaeLa	6731_1#23	ERR051577	PMID_24509479	19F	TRUE	TRUE	2008	Thailand	236	carriage	19F
1032	6731_1#24-s20	MaeLa	6731_1#24	ERR051578	PMID_24509479	20	TRUE	TRUE	2008	Thailand	6693	carriage	20
1033	6731_1#3-s15a	MaeLa	6731_1#3	ERR051557	PMID_24509479	15A	TRUE	TRUE	2008	Thailand	4965	carriage	15A
1034	6731_1#4-s23f	MaeLa	6731_1#4	ERR051558	PMID_24509479	23F	TRUE	TRUE	2008	Thailand	4413	carriage	23F
1035	6731_1#5-s17f	MaeLa	6731_1#5	ERR051559	PMID_24509479	17F	TRUE	TRUE	2008	Thailand	3058	carriage	17F
1036	6731_1#6-s6b	MaeLa	6731_1#6	ERR051560	PMID_24509479	6B	TRUE	TRUE	2008	Thailand	5116	carriage	6B
1037	6731_1#7-s6a	MaeLa	6731_1#7	ERR051561	PMID_24509479	6A	TRUE	TRUE	2008	Thailand	4403	carriage	6A
1038	6731_1#8-s19f	MaeLa	6731_1#8	ERR051562	PMID_24509479	19F	TRUE	TRUE	2008	Thailand	4414	carriage	19F
1039	6731_1#9-s23f	MaeLa	6731_1#9	ERR051563	PMID_24509479	23F	TRUE	TRUE	2008	Thailand	242	carriage	23F
1040	6731_2#1-s20	MaeLa	6731_2#1	ERR273528	PMID_24509479	20	TRUE	TRUE	2008	Thailand	6693	carriage	20
1041	6731_2#10-s19f	MaeLa	6731_2#10	ERR273537	PMID_24509479	19F	TRUE	TRUE	2008	Thailand	236	carriage	19F
1042	NA	MaeLa	6731_2#12	ERR273539	PMID_24509479	NT	FALSE	NA	2008	Thailand	448	carriage	NA
1043	6731_2#13-s23f	MaeLa	6731_2#13	ERR273540	PMID_24509479	23F	TRUE	TRUE	2008	Thailand	802	carriage	23F
1044	6731_2#14-s19f	MaeLa	6731_2#14	ERR273541	PMID_24509479	19F	TRUE	TRUE	2008	Thailand	4414	carriage	19F
1045	6731_2#15-s13	MaeLa	6731_2#15	ERR273542	PMID_24509479	13	TRUE	TRUE	2008	Thailand	901	carriage	13
1046	6731_2#16-s23f	MaeLa	6731_2#16	ERR273543	PMID_24509479	23F	TRUE	TRUE	2008	Thailand	172	carriage	23F
1047	6731_2#17-s19a	MaeLa	6731_2#17	ERR273544	PMID_24509479	19A	TRUE	TRUE	2008	Thailand	1701	carriage	19A
1048	6731_2#18-s23a	MaeLa	6731_2#18	ERR273545	PMID_24509479	23A	TRUE	TRUE	2008	Thailand	338	carriage	23A
1049	NA	MaeLa	6731_2#19	ERR273546	PMID_24509479	NT	FALSE	NA	2008	Thailand	448	carriage	NA
1050	6731_2#2-s23f	MaeLa	6731_2#2	ERR273529	PMID_24509479	23F	TRUE	TRUE	2008	Thailand	802	carriage	23F
1051	6731_2#20-s34	MaeLa	6731_2#20	ERR273547	PMID_24509479	34	TRUE	TRUE	2008	Thailand	1439	carriage	34
1052	6731_2#21-s23f	MaeLa	6731_2#21	ERR273548	PMID_24509479	23F	TRUE	TRUE	2008	Thailand	802	carriage	23F
1053	6731_2#22-s15a	MaeLa	6731_2#22	ERR273549	PMID_24509479	15A	TRUE	TRUE	2008	Thailand	4965	carriage	15A
1054	6731_2#23-s35f	MaeLa	6731_2#23	ERR273550	PMID_24509479	35F	TRUE	TRUE	2008	Thailand	4412	carriage	35F
1055	6731_2#24-s9v	MaeLa	6731_2#24	ERR273551	PMID_24509479	9V	TRUE	TRUE	2008	Thailand	156	carriage	9V
1056	6731_2#3-s35f	MaeLa	6731_2#3	ERR273530	PMID_24509479	35F	TRUE	TRUE	2008	Thailand	4418	carriage	35F
1057	6731_2#4-s35a	MaeLa	6731_2#4	ERR273531	PMID_24509479	35C	TRUE	TRUE	2008	Thailand	2752	carriage	35A
1058	6731_2#5-s35a	MaeLa	6731_2#5	ERR273532	PMID_24509479	35C	TRUE	TRUE	2008	Thailand	2752	carriage	35A
1059	6731_2#6-s18c	MaeLa	6731_2#6	ERR273533	PMID_24509479	18C	TRUE	TRUE	2008	Thailand	870	carriage	18C
1060	6731_2#7-s19f	MaeLa	6731_2#7	ERR273534	PMID_24509479	19F	TRUE	TRUE	2008	Thailand	4414	carriage	19F
1061	6731_2#8-s3	MaeLa	6731_2#8	ERR273535	PMID_24509479	3	TRUE	TRUE	2008	Thailand	4389	carriage	3
1062	6731_2#9-s9v	MaeLa	6731_2#9	ERR273536	PMID_24509479	9V	TRUE	TRUE	2008	Thailand	156	carriage	9V
1063	6731_3#1-s19f	MaeLa	6731_3#1	ERR051579	PMID_24509479	19F	TRUE	TRUE	2008	Thailand	5106	carriage	19F
1064	6731_3#10-s23b	MaeLa	6731_3#10	ERR051588	PMID_24509479	23B	TRUE	TRUE	2008	Thailand	6707	carriage	23B
1065	6731_3#11-s23f	MaeLa	6731_3#11	ERR051589	PMID_24509479	23F	TRUE	TRUE	2008	Thailand	4413	carriage	23F
1066	6731_3#12-s23f	MaeLa	6731_3#12	ERR051590	PMID_24509479	23F	TRUE	TRUE	2008	Thailand	4413	carriage	23F
1067	6731_3#13-s35f	MaeLa	6731_3#13	ERR051591	PMID_24509479	35F	TRUE	TRUE	2008	Thailand	DLV2991	carriage	35F
1068	6731_3#14-s19f	MaeLa	6731_3#14	ERR051592	PMID_24509479	19F	TRUE	TRUE	2008	Thailand	4414	carriage	19F
1069	6731_3#15-s25a/f	MaeLa	6731_3#15	ERR051593	PMID_24509479	25F	TRUE	TRUE	2008	Thailand	SLV352	carriage	25A/F
1070	6731_3#16-s34	MaeLa	6731_3#16	ERR051594	PMID_24509479	34	TRUE	TRUE	2008	Thailand	1439	carriage	34
1071	6731_3#17-s22a	MaeLa	6731_3#17	ERR051595	PMID_24509479	22A	TRUE	TRUE	2008	Thailand	910	carriage	22A
1072	6731_3#18-s6c	MaeLa	6731_3#18	ERR051596	PMID_24509479	6C	TRUE	TRUE	2008	Thailand	4420	carriage	6C
1073	6731_3#19-s19f	MaeLa	6731_3#19	ERR051597	PMID_24509479	19F	TRUE	TRUE	2008	Thailand	4414	carriage	19F
1074	6731_3#2-s21	MaeLa	6731_3#2	ERR051580	PMID_24509479	21	TRUE	TRUE	2008	Thailand	5103	carriage	21
1075	6731_3#20-s22a	MaeLa	6731_3#20	ERR051598	PMID_24509479	22A	TRUE	TRUE	2008	Thailand	910	carriage	22A
1076	6731_3#21-s10f	MaeLa	6731_3#21	ERR051599	PMID_24509479	10F	TRUE	TRUE	2008	Thailand	SLV3735	carriage	10F
1077	6731_3#22-s6b	MaeLa	6731_3#22	ERR051600	PMID_24509479	6B	TRUE	TRUE	2008	Thailand	315	carriage	6B
1078	6731_3#23-s22f	MaeLa	6731_3#23	ERR051601	PMID_24509479	22F	TRUE	TRUE	2008	Thailand	6709	carriage	22F
1079	6731_3#24-s19f	MaeLa	6731_3#24	ERR051602	PMID_24509479	19F	TRUE	TRUE	2008	Thailand	4414	carriage	19F
1080	6731_3#3-s19f	MaeLa	6731_3#3	ERR051581	PMID_24509479	19F	TRUE	TRUE	2008	Thailand	4414	carriage	19F
1081	6731_3#4-s6c	MaeLa	6731_3#4	ERR051582	PMID_24509479	6C	TRUE	TRUE	2008	Thailand	4420	carriage	6C
1082	6731_3#5-s23f	MaeLa	6731_3#5	ERR051583	PMID_24509479	23F	TRUE	TRUE	2008	Thailand	802	carriage	23F
1083	6731_3#6-s19f	MaeLa	6731_3#6	ERR051584	PMID_24509479	19F	TRUE	TRUE	2008	Thailand	4414	carriage	19F
1084	6731_3#7-s19f	MaeLa	6731_3#7	ERR051585	PMID_24509479	19F	TRUE	TRUE	2008	Thailand	4414	carriage	19F
1085	6731_3#8-s22a	MaeLa	6731_3#8	ERR051586	PMID_24509479	22A	TRUE	TRUE	2008	Thailand	910	carriage	22A
1086	6731_3#9-s21x	MaeLa	6731_3#9	ERR051587	PMID_24509479	NT	TRUE	TRUE	2008	Thailand	6702	carriage	21X
1087	6731_4#1-s7f	MaeLa	6731_4#1	ERR051603	PMID_24509479	7F	TRUE	TRUE	2008	Thailand	3545	carriage	7F
1088	6731_4#10-s33c	MaeLa	6731_4#10	ERR051612	PMID_24509479	33C	TRUE	TRUE	2008	Thailand	5096	carriage	33C
1089	6731_4#11-s23f	MaeLa	6731_4#11	ERR051613	PMID_24509479	23F	TRUE	TRUE	2008	Thailand	4413	carriage	23F
1090	6731_4#12-s11a	MaeLa	6731_4#12	ERR051614	PMID_24509479	11A	TRUE	TRUE	2008	Thailand	99	carriage	11A
1091	6731_4#13-s9l	MaeLa	6731_4#13	ERR051615	PMID_24509479	9N	TRUE	TRUE	2008	Thailand	5873	carriage	9L
1092	6731_4#14-s11a	MaeLa	6731_4#14	ERR051616	PMID_24509479	11A	TRUE	TRUE	2008	Thailand	99	carriage	11A
1093	NA	MaeLa	6731_4#15	ERR051617	PMID_24509479	NT	FALSE	NA	2008	Thailand	4136	carriage	NA
1094	6731_4#16-s23f	MaeLa	6731_4#16	ERR051618	PMID_24509479	23F	TRUE	TRUE	2008	Thailand	4413	carriage	23F
1095	6731_4#17-s32a	MaeLa	6731_4#17	ERR051619	PMID_24509479	32A	TRUE	TRUE	2008	Thailand	5092	carriage	32A
1096	6731_4#18-s19f	MaeLa	6731_4#18	ERR051620	PMID_24509479	19F	TRUE	TRUE	2008	Thailand	5114	carriage	19F
1097	6731_4#19-s23f	MaeLa	6731_4#19	ERR051621	PMID_24509479	23F	TRUE	TRUE	2008	Thailand	4413	carriage	23F
1098	6731_4#2-s6b	MaeLa	6731_4#2	ERR051604	PMID_24509479	6B	TRUE	TRUE	2008	Thailand	315	carriage	6B
1099	6731_4#20-s23f	MaeLa	6731_4#20	ERR051622	PMID_24509479	23F	TRUE	TRUE	2008	Thailand	802	carriage	23F
1100	NA	MaeLa	6731_4#21	ERR051623	PMID_24509479	NT	FALSE	NA	2008	Thailand	4451	carriage	NA
1101	6731_4#22-s19f	MaeLa	6731_4#22	ERR051624	PMID_24509479	19F	TRUE	TRUE	2008	Thailand	81	carriage	19F
1102	NA	MaeLa	6731_4#23	ERR051625	PMID_24509479	NT	FALSE	NA	2008	Thailand	SLV4136	carriage	NA
1103	6731_4#24-s19f	MaeLa	6731_4#24	ERR051626	PMID_24509479	19F	TRUE	TRUE	2008	Thailand	236	carriage	19F
1104	6731_4#3-s3	MaeLa	6731_4#3	ERR051605	PMID_24509479	3	TRUE	TRUE	2008	Thailand	180	carriage	3
1105	6731_4#4-s19f	MaeLa	6731_4#4	ERR051606	PMID_24509479	19F	TRUE	TRUE	2008	Thailand	236	carriage	19F
1106	6731_4#5-s19f	MaeLa	6731_4#5	ERR051607	PMID_24509479	19F	TRUE	TRUE	2008	Thailand	4414	carriage	19F
1107	6731_4#6-s6c	MaeLa	6731_4#6	ERR051608	PMID_24509479	6C	TRUE	TRUE	2008	Thailand	4420	carriage	6C
1108	6731_4#7-s6a	MaeLa	6731_4#7	ERR051609	PMID_24509479	6A	TRUE	TRUE	2008	Thailand	5477	carriage	6A
1109	6731_4#8-s19f	MaeLa	6731_4#8	ERR051610	PMID_24509479	19F	TRUE	TRUE	2008	Thailand	236	carriage	19F
1110	6731_4#9-s19f	MaeLa	6731_4#9	ERR051611	PMID_24509479	19F	TRUE	TRUE	2008	Thailand	81	carriage	19F
1111	6731_5#1-s6b	MaeLa	6731_5#1	ERR051627	PMID_24509479	6B	TRUE	TRUE	2008	Thailand	4422	carriage	6B
1112	6731_5#10-s35b	MaeLa	6731_5#10	ERR051636	PMID_24509479	35C	TRUE	TRUE	2008	Thailand	SLV4935	carriage	35B
1113	6731_5#11-s16f	MaeLa	6731_5#11	ERR051637	PMID_24509479	16F	TRUE	TRUE	2008	Thailand	6710	carriage	16F
1114	6731_5#12-s13	MaeLa	6731_5#12	ERR051638	PMID_24509479	13	TRUE	TRUE	2008	Thailand	SLV5115	carriage	13
1115	6731_5#13-s19b	MaeLa	6731_5#13	ERR051639	PMID_24509479	19B	TRUE	TRUE	2008	Thailand	6690	carriage	19B
1116	6731_5#14-s6b	MaeLa	6731_5#14	ERR051640	PMID_24509479	6B	TRUE	TRUE	2008	Thailand	6704	carriage	6B
1117	6731_5#15-s19f	MaeLa	6731_5#15	ERR051641	PMID_24509479	19F	TRUE	TRUE	2008	Thailand	SLV4414	carriage	19F
1118	6731_5#16-s40	MaeLa	6731_5#16	ERR051642	PMID_24509479	40	TRUE	TRUE	2008	Thailand	SLV5079	carriage	40
1119	6731_5#17-s7b	MaeLa	6731_5#17	ERR051643	PMID_24509479	7B	TRUE	TRUE	2008	Thailand	230	carriage	7B
1120	6731_5#18-s23f	MaeLa	6731_5#18	ERR051644	PMID_24509479	23F	TRUE	TRUE	2008	Thailand	802	carriage	23F
1121	6731_5#19-s7f	MaeLa	6731_5#19	ERR051645	PMID_24509479	7F	TRUE	TRUE	2008	Thailand	3545	carriage	7F
1122	6731_5#2-s16f	MaeLa	6731_5#2	ERR051628	PMID_24509479	16F	TRUE	TRUE	2008	Thailand	6710	carriage	16F
1123	6731_5#20-s46	MaeLa	6731_5#20	ERR051646	PMID_24509479	46	TRUE	TRUE	2008	Thailand	989	carriage	46
1124	6731_5#21-s19f	MaeLa	6731_5#21	ERR051647	PMID_24509479	19F	TRUE	TRUE	2008	Thailand	4414	carriage	19F
1125	6731_5#22-s33b	MaeLa	6731_5#22	ERR051648	PMID_24509479	33B	TRUE	TRUE	2008	Thailand	6692	carriage	33B
1126	6731_5#23-s6a	MaeLa	6731_5#23	ERR051649	PMID_24509479	6A	TRUE	TRUE	2008	Thailand	4936	carriage	6A
1127	NA	MaeLa	6731_5#24	ERR051650	PMID_24509479	NT	FALSE	NA	2008	Thailand	4133	carriage	NA
1128	6731_5#3-s19f	MaeLa	6731_5#3	ERR051629	PMID_24509479	19F	TRUE	TRUE	2008	Thailand	4414	carriage	19F
1129	NA	MaeLa	6731_5#4	ERR051630	PMID_24509479	NT	FALSE	NA	2008	Thailand	4130	carriage	NA
1130	6731_5#5-s15c	MaeLa	6731_5#5	ERR051631	PMID_24509479	15B	TRUE	TRUE	2008	Thailand	4209	carriage	15C
1131	6731_5#6-s6c	MaeLa	6731_5#6	ERR051632	PMID_24509479	6C	TRUE	TRUE	2008	Thailand	4420	carriage	6C
1132	6731_5#7-s23f	MaeLa	6731_5#7	ERR051633	PMID_24509479	23F	TRUE	TRUE	2008	Thailand	802	carriage	23F
1133	6731_5#8-s15b	MaeLa	6731_5#8	ERR051634	PMID_24509479	15B	TRUE	TRUE	2008	Thailand	1961	carriage	15B
1134	6731_5#9-s19f	MaeLa	6731_5#9	ERR051635	PMID_24509479	19F	TRUE	TRUE	2008	Thailand	4414	carriage	19F
1135	6731_6#1-s6b	MaeLa	6731_6#1	ERR051651	PMID_24509479	6B	TRUE	TRUE	2008	Thailand	4422	carriage	6B
1136	NA	MaeLa	6731_6#10	ERR051660	PMID_24509479	NT	FALSE	NA	2009	Thailand	SLV4136	carriage	NA
1137	6731_6#11-s18c	MaeLa	6731_6#11	ERR051661	PMID_24509479	18C	TRUE	TRUE	2009	Thailand	870	carriage	18C
1138	6731_6#12-s19a	MaeLa	6731_6#12	ERR051662	PMID_24509479	19A	TRUE	TRUE	2009	Thailand	1701	carriage	19A
1139	6731_6#13-s23f	MaeLa	6731_6#13	ERR051663	PMID_24509479	23F	TRUE	TRUE	2009	Thailand	802	carriage	23F
1140	6731_6#14-s11a	MaeLa	6731_6#14	ERR051664	PMID_24509479	11A	TRUE	TRUE	2009	Thailand	99	carriage	11A
1141	NA	MaeLa	6731_6#15	ERR051665	PMID_24509479	NT	FALSE	NA	2009	Thailand	4445	carriage	NA
1142	6731_6#16-s6b	MaeLa	6731_6#16	ERR051666	PMID_24509479	6B	TRUE	TRUE	2009	Thailand	315	carriage	6B
1143	6731_6#17-s6b	MaeLa	6731_6#17	ERR051667	PMID_24509479	6B	TRUE	TRUE	2009	Thailand	SLV6692	carriage	6B
1144	6731_6#18-s6b	MaeLa	6731_6#18	ERR051668	PMID_24509479	6B	TRUE	TRUE	2009	Thailand	SLV6692	carriage	6B
1145	6731_6#19-s19f	MaeLa	6731_6#19	ERR051669	PMID_24509479	19F	TRUE	TRUE	2009	Thailand	236	carriage	19F
1146	6731_6#2-s14	MaeLa	6731_6#2	ERR051652	PMID_24509479	14	TRUE	TRUE	2008	Thailand	63	carriage	14
1147	6731_6#20-s11a	MaeLa	6731_6#20	ERR051670	PMID_24509479	11A	TRUE	TRUE	2009	Thailand	99	carriage	11A
1148	6731_6#21-s23f	MaeLa	6731_6#21	ERR051671	PMID_24509479	23F	TRUE	TRUE	2009	Thailand	802	carriage	23F
1149	6731_6#22-s32a	MaeLa	6731_6#22	ERR051672	PMID_24509479	32F	TRUE	TRUE	2009	Thailand	5092	carriage	32A
1150	6731_6#23-s15c	MaeLa	6731_6#23	ERR051673	PMID_24509479	15C	TRUE	TRUE	2009	Thailand	4209	carriage	15C
1151	6731_6#24-s19b	MaeLa	6731_6#24	ERR051674	PMID_24509479	19B	TRUE	TRUE	2009	Thailand	5095	carriage	19B
1152	6731_6#3-s23f	MaeLa	6731_6#3	ERR051653	PMID_24509479	23F	TRUE	TRUE	2008	Thailand	802	carriage	23F
1153	6731_6#4-s22f	MaeLa	6731_6#4	ERR051654	PMID_24509479	22F	TRUE	TRUE	2008	Thailand	6709	carriage	22F
1154	6731_6#5-s15c	MaeLa	6731_6#5	ERR051655	PMID_24509479	15C	TRUE	TRUE	2008	Thailand	4209	carriage	15C
1155	6731_6#6-s31	MaeLa	6731_6#6	ERR051656	PMID_24509479	31	TRUE	TRUE	2008	Thailand	1684	carriage	31
1156	NA	MaeLa	6731_6#7	ERR051657	PMID_24509479	NT	FALSE	NA	2008	Thailand	4136	carriage	NA
1157	6731_6#8-s15b	MaeLa	6731_6#8	ERR051658	PMID_24509479	15B	TRUE	TRUE	2008	Thailand	4209	carriage	15B
1158	6731_6#9-s15a	MaeLa	6731_6#9	ERR051659	PMID_24509479	15A	TRUE	TRUE	2008	Thailand	4965	carriage	15A
1159	6736_4#1-s14	MaeLa	6736_4#1	ERR054294	PMID_24509479	14	TRUE	TRUE	2009	Thailand	4395	carriage	14
1160	6736_4#10-s32a	MaeLa	6736_4#10	ERR054303	PMID_24509479	32F	TRUE	TRUE	2009	Thailand	5092	carriage	32A
1161	6736_4#11-s22f	MaeLa	6736_4#11	ERR054304	PMID_24509479	22F	TRUE	TRUE	2009	Thailand	6709	carriage	22F
1162	6736_4#12-s15b	MaeLa	6736_4#12	ERR054305	PMID_24509479	15B	TRUE	TRUE	2009	Thailand	4209	carriage	15B
1163	6736_4#13-s11a	MaeLa	6736_4#13	ERR054306	PMID_24509479	11A	TRUE	TRUE	2009	Thailand	99	carriage	11A
1164	6736_4#14-s9v	MaeLa	6736_4#14	ERR054307	PMID_24509479	9V	TRUE	TRUE	2009	Thailand	156	carriage	9V
1165	6736_4#15-s23f	MaeLa	6736_4#15	ERR054308	PMID_24509479	23F	TRUE	TRUE	2009	Thailand	172	carriage	23F
1166	6736_4#16-s19f	MaeLa	6736_4#16	ERR054309	PMID_24509479	19F	TRUE	TRUE	2009	Thailand	4414	carriage	19F
1167	6736_4#17-s34	MaeLa	6736_4#17	ERR054310	PMID_24509479	34	TRUE	TRUE	2009	Thailand	4955	carriage	34
1168	6736_4#18-s6b	MaeLa	6736_4#18	ERR054311	PMID_24509479	6B	TRUE	TRUE	2009	Thailand	315	carriage	6B
1169	6736_4#19-s23f	MaeLa	6736_4#19	ERR054312	PMID_24509479	23F	TRUE	TRUE	2009	Thailand	802	carriage	23F
1170	6736_4#2-s3	MaeLa	6736_4#2	ERR054295	PMID_24509479	3	TRUE	TRUE	2009	Thailand	4389	carriage	3
1171	6736_4#20-s6b	MaeLa	6736_4#20	ERR054313	PMID_24509479	6B	TRUE	TRUE	2009	Thailand	4422	carriage	6B
1172	6736_4#21-s15c	MaeLa	6736_4#21	ERR054314	PMID_24509479	15C	TRUE	TRUE	2009	Thailand	4209	carriage	15C
1173	6736_4#22-s35b	MaeLa	6736_4#22	ERR054315	PMID_24509479	35C	TRUE	TRUE	2009	Thailand	SLV4935	carriage	35B
1174	6736_4#23-s21	MaeLa	6736_4#23	ERR054316	PMID_24509479	21	TRUE	TRUE	2009	Thailand	5103	carriage	21
1175	6736_4#24-s6a	MaeLa	6736_4#24	ERR054317	PMID_24509479	6A	TRUE	TRUE	2009	Thailand	4936	carriage	6A
1176	6736_4#3-s6b	MaeLa	6736_4#3	ERR054296	PMID_24509479	6B	TRUE	TRUE	2009	Thailand	SLV6692	carriage	6B
1177	6736_4#4-s3	MaeLa	6736_4#4	ERR054297	PMID_24509479	3	TRUE	TRUE	2009	Thailand	4389	carriage	3
1178	6736_4#5-s35c	MaeLa	6736_4#5	ERR054298	PMID_24509479	35C	TRUE	TRUE	2009	Thailand	DLV7578	carriage	35C
1179	6736_4#6-s8	MaeLa	6736_4#6	ERR054299	PMID_24509479	8	TRUE	TRUE	2009	Thailand	4654	carriage	8
1180	6736_4#7-s15c	MaeLa	6736_4#7	ERR054300	PMID_24509479	15C	TRUE	TRUE	2009	Thailand	4209	carriage	15C
1181	6736_4#8-s23a	MaeLa	6736_4#8	ERR054301	PMID_24509479	23A	TRUE	TRUE	2009	Thailand	338	carriage	23A
1182	6736_4#9-s35f	MaeLa	6736_4#9	ERR054302	PMID_24509479	35F	TRUE	TRUE	2009	Thailand	4418	carriage	35F
1183	6736_5#1-s19f	MaeLa	6736_5#1	ERR054318	PMID_24509479	19F	TRUE	TRUE	2009	Thailand	4414	carriage	19F
1184	6736_5#10-s14	MaeLa	6736_5#10	ERR054327	PMID_24509479	14	TRUE	TRUE	2009	Thailand	63	carriage	14
1185	NA	MaeLa	6736_5#11	ERR054328	PMID_24509479	NT	FALSE	NA	2009	Thailand	SLV5113	carriage	NA
1186	6736_5#12-s22a	MaeLa	6736_5#12	ERR054329	PMID_24509479	22A	TRUE	TRUE	2009	Thailand	910	carriage	22A
1187	6736_5#13-s6b	MaeLa	6736_5#13	ERR054330	PMID_24509479	6B	TRUE	TRUE	2009	Thailand	4422	carriage	6B
1188	6736_5#15-s22a	MaeLa	6736_5#15	ERR054332	PMID_24509479	22A	TRUE	TRUE	2009	Thailand	910	carriage	22A
1189	6736_5#16-s16f	MaeLa	6736_5#16	ERR054333	PMID_24509479	16F	TRUE	TRUE	2009	Thailand	DLV6149	carriage	16F
1190	6736_5#17-s15a	MaeLa	6736_5#17	ERR054334	PMID_24509479	15A	TRUE	TRUE	2009	Thailand	4965	carriage	15A
1191	6736_5#19-s23f	MaeLa	6736_5#19	ERR054336	PMID_24509479	23F	TRUE	TRUE	2009	Thailand	802	carriage	23F
1192	6736_5#2-s23f	MaeLa	6736_5#2	ERR054319	PMID_24509479	23F	TRUE	TRUE	2009	Thailand	4413	carriage	23F
1193	6736_5#20-s6a	MaeLa	6736_5#20	ERR054337	PMID_24509479	6A	TRUE	TRUE	2009	Thailand	5477	carriage	6A
1194	6736_5#21-s6b	MaeLa	6736_5#21	ERR054338	PMID_24509479	6B	TRUE	TRUE	2009	Thailand	6172	carriage	6B
1195	6736_5#22-s10b	MaeLa	6736_5#22	ERR054339	PMID_24509479	10B	TRUE	TRUE	2009	Thailand	3735	carriage	10B
1196	6736_5#23-s6b	MaeLa	6736_5#23	ERR054340	PMID_24509479	6B	TRUE	TRUE	2009	Thailand	4422	carriage	6B
1197	6736_5#24-s28f	MaeLa	6736_5#24	ERR054341	PMID_24509479	28F	TRUE	TRUE	2009	Thailand	4399	carriage	28F
1198	6736_5#3-s6c	MaeLa	6736_5#3	ERR054320	PMID_24509479	6C	TRUE	TRUE	2009	Thailand	4420	carriage	6C
1199	NA	MaeLa	6736_5#4	ERR054321	PMID_24509479	NT	FALSE	NA	2009	Thailand	SLV4136	carriage	NA
1200	6736_5#5-s18c	MaeLa	6736_5#5	ERR054322	PMID_24509479	18C	TRUE	TRUE	2009	Thailand	870	carriage	18C
1201	6736_5#6-s19f	MaeLa	6736_5#6	ERR054323	PMID_24509479	19F	TRUE	TRUE	2009	Thailand	4414	carriage	19F
1202	6736_5#7-s6b	MaeLa	6736_5#7	ERR054324	PMID_24509479	6B	TRUE	TRUE	2009	Thailand	5111	carriage	6B
1203	6736_5#8-s10a	MaeLa	6736_5#8	ERR054325	PMID_24509479	10A	TRUE	TRUE	2009	Thailand	DLV4113	carriage	10A
1204	6736_5#9-s6a	MaeLa	6736_5#9	ERR054326	PMID_24509479	6A	TRUE	TRUE	2009	Thailand	4408	carriage	6A
1205	6736_6#1-s23f	MaeLa	6736_6#1	ERR054342	PMID_24509479	23F	TRUE	TRUE	2009	Thailand	802	carriage	23F
1206	6736_6#10-s19f	MaeLa	6736_6#10	ERR054351	PMID_24509479	19F	TRUE	TRUE	2009	Thailand	4414	carriage	19F
1207	6736_6#11-s6b	MaeLa	6736_6#11	ERR054352	PMID_24509479	6B	TRUE	TRUE	2009	Thailand	315	carriage	6B
1208	NA	MaeLa	6736_6#12	ERR054353	PMID_24509479	6A	TRUE	FALSE	2009	Thailand	4936	carriage	NA
1209	6736_6#13-s33b	MaeLa	6736_6#13	ERR054354	PMID_24509479	33B	TRUE	TRUE	2009	Thailand	6692	carriage	33B
1210	6736_6#14-s19f	MaeLa	6736_6#14	ERR054355	PMID_24509479	19F	TRUE	TRUE	2009	Thailand	4414	carriage	19F
1211	6736_6#15-s33b	MaeLa	6736_6#15	ERR054356	PMID_24509479	33B	TRUE	TRUE	2009	Thailand	6692	carriage	33B
1212	6736_6#16-s19f	MaeLa	6736_6#16	ERR054357	PMID_24509479	19F	TRUE	TRUE	2009	Thailand	4414	carriage	19F
1213	6736_6#17-s4	MaeLa	6736_6#17	ERR054358	PMID_24509479	4	TRUE	TRUE	2009	Thailand	5120	carriage	4
1214	6736_6#18-s6b	MaeLa	6736_6#18	ERR054359	PMID_24509479	6B	TRUE	TRUE	2009	Thailand	6704	carriage	6B
1215	6736_6#19-s23f	MaeLa	6736_6#19	ERR054360	PMID_24509479	23F	TRUE	TRUE	2009	Thailand	172	carriage	23F
1216	6736_6#2-s23f	MaeLa	6736_6#2	ERR054343	PMID_24509479	23F	TRUE	TRUE	2009	Thailand	SLV4413	carriage	23F
1217	6736_6#20-s23b	MaeLa	6736_6#20	ERR054361	PMID_24509479	23B	TRUE	TRUE	2009	Thailand	SLV6707	carriage	23B
1218	NA	MaeLa	6736_6#21	ERR054362	PMID_24509479	NT	FALSE	NA	2009	Thailand	SLV6694	carriage	NA
1219	NA	MaeLa	6736_6#22	ERR054363	PMID_24509479	NT	FALSE	NA	2009	Thailand	4136	carriage	NA
1220	6736_6#23-s33b	MaeLa	6736_6#23	ERR054364	PMID_24509479	33B	TRUE	TRUE	2009	Thailand	6692	carriage	33B
1221	6736_6#24-s19f	MaeLa	6736_6#24	ERR054365	PMID_24509479	19F	TRUE	TRUE	2009	Thailand	4414	carriage	19F
1222	6736_6#3-s6b	MaeLa	6736_6#3	ERR054344	PMID_24509479	6B	TRUE	TRUE	2009	Thailand	6172	carriage	6B
1223	NA	MaeLa	6736_6#4	ERR054345	PMID_24509479	NT	FALSE	NA	2009	Thailand	DLV4133	carriage	NA
1224	6736_6#5-s10a	MaeLa	6736_6#5	ERR054346	PMID_24509479	10A	TRUE	TRUE	2009	Thailand	3735	carriage	10A
1225	6736_6#6-s16f	MaeLa	6736_6#6	ERR054347	PMID_24509479	16F	TRUE	TRUE	2009	Thailand	6149	carriage	16F
1226	6736_6#7-s16f	MaeLa	6736_6#7	ERR054348	PMID_24509479	16F	TRUE	TRUE	2009	Thailand	6710	carriage	16F
1227	6736_6#8-s23f	MaeLa	6736_6#8	ERR054349	PMID_24509479	23F	TRUE	TRUE	2009	Thailand	802	carriage	23F
1228	NA	MaeLa	6736_6#9	ERR054350	PMID_24509479	NT	FALSE	NA	2009	Thailand	4390	carriage	NA
1229	6736_7#1-s19f	MaeLa	6736_7#1	ERR054366	PMID_24509479	19F	TRUE	TRUE	2009	Thailand	81	carriage	19F
1230	6736_7#10-s19f	MaeLa	6736_7#10	ERR054375	PMID_24509479	19F	TRUE	TRUE	2009	Thailand	236	carriage	19F
1231	6736_7#11-s23f	MaeLa	6736_7#11	ERR054376	PMID_24509479	23F	TRUE	TRUE	2009	Thailand	2218	carriage	23F
1232	6736_7#12-s19f	MaeLa	6736_7#12	ERR054377	PMID_24509479	19F	TRUE	TRUE	2009	Thailand	236	carriage	19F
1233	6736_7#13-s19f	MaeLa	6736_7#13	ERR054378	PMID_24509479	19F	TRUE	TRUE	2009	Thailand	4414	carriage	19F
1234	6736_7#14-s23f	MaeLa	6736_7#14	ERR054379	PMID_24509479	23F	TRUE	TRUE	2009	Thailand	802	carriage	23F
1235	NA	MaeLa	6736_7#15	ERR054380	PMID_24509479	NT	FALSE	NA	2009	Thailand	4421	carriage	NA
1236	6736_7#16-s23f	MaeLa	6736_7#16	ERR054381	PMID_24509479	23F	TRUE	TRUE	2009	Thailand	4413	carriage	23F
1237	6736_7#17-s23b	MaeLa	6736_7#17	ERR054382	PMID_24509479	23B	TRUE	TRUE	2009	Thailand	SLV6707	carriage	23B
1238	6736_7#19-s13	MaeLa	6736_7#19	ERR054384	PMID_24509479	13	TRUE	TRUE	2009	Thailand	901	carriage	13
1239	6736_7#2-s14	MaeLa	6736_7#2	ERR054367	PMID_24509479	14	TRUE	TRUE	2009	Thailand	4395	carriage	14
1240	6736_7#20-s31	MaeLa	6736_7#20	ERR054385	PMID_24509479	31	TRUE	TRUE	2009	Thailand	1684	carriage	31
1241	6736_7#21-s6a	MaeLa	6736_7#21	ERR054386	PMID_24509479	6A	TRUE	TRUE	2009	Thailand	5477	carriage	6A
1242	6736_7#22-s19f	MaeLa	6736_7#22	ERR054387	PMID_24509479	19F	TRUE	TRUE	2009	Thailand	236	carriage	19F
1243	6736_7#23-s7f	MaeLa	6736_7#23	ERR054388	PMID_24509479	7F	TRUE	TRUE	2009	Thailand	3735	carriage	7F
1244	6736_7#24-s19f	MaeLa	6736_7#24	ERR054389	PMID_24509479	19F	TRUE	TRUE	2009	Thailand	4414	carriage	19F
1245	6736_7#3-s6c	MaeLa	6736_7#3	ERR054368	PMID_24509479	6C	TRUE	TRUE	2009	Thailand	982	carriage	6C
1246	6736_7#4-s6b	MaeLa	6736_7#4	ERR054369	PMID_24509479	6B	TRUE	TRUE	2009	Thailand	6704	carriage	6B
1247	6736_7#5-s19a	MaeLa	6736_7#5	ERR054370	PMID_24509479	19A	TRUE	TRUE	2009	Thailand	230	carriage	19A
1248	NA	MaeLa	6736_7#6	ERR054371	PMID_24509479	19F	TRUE	FALSE	2009	Thailand	4414	carriage	NA
1249	NA	MaeLa	6736_7#7	ERR054372	PMID_24509479	NT	FALSE	NA	2009	Thailand	DLV4393	carriage	NA
1250	6736_7#8-s15c	MaeLa	6736_7#8	ERR054373	PMID_24509479	15C	TRUE	TRUE	2009	Thailand	4209	carriage	15C
1251	6736_7#9-s19f	MaeLa	6736_7#9	ERR054374	PMID_24509479	19F	TRUE	TRUE	2009	Thailand	236	carriage	19F
1252	6736_8#1-s14	MaeLa	6736_8#1	ERR054390	PMID_24509479	14	TRUE	TRUE	2009	Thailand	63	carriage	14
1253	6736_8#10-s6b	MaeLa	6736_8#10	ERR054399	PMID_24509479	6B	TRUE	TRUE	2009	Thailand	315	carriage	6B
1254	6736_8#11-s46	MaeLa	6736_8#11	ERR054400	PMID_24509479	46	TRUE	TRUE	2009	Thailand	989	carriage	46
1255	6736_8#12-s18c	MaeLa	6736_8#12	ERR054401	PMID_24509479	18C	TRUE	TRUE	2009	Thailand	870	carriage	18C
1256	6736_8#13-s15b	MaeLa	6736_8#13	ERR054402	PMID_24509479	15B	TRUE	TRUE	2009	Thailand	4209	carriage	15B
1257	6736_8#14-s19f	MaeLa	6736_8#14	ERR054403	PMID_24509479	19F	TRUE	TRUE	2009	Thailand	4414	carriage	19F
1258	6736_8#15-s17f	MaeLa	6736_8#15	ERR054404	PMID_24509479	17F	TRUE	TRUE	2009	Thailand	2355	carriage	17F
1259	6736_8#16-s23f	MaeLa	6736_8#16	ERR054405	PMID_24509479	23F	TRUE	TRUE	2009	Thailand	802	carriage	23F
1260	6736_8#17-s23f	MaeLa	6736_8#17	ERR054406	PMID_24509479	23F	TRUE	TRUE	2009	Thailand	SLV171	carriage	23F
1261	6736_8#18-s18c	MaeLa	6736_8#18	ERR054407	PMID_24509479	18C	TRUE	TRUE	2009	Thailand	870	carriage	18C
1262	6736_8#19-s23f	MaeLa	6736_8#19	ERR054408	PMID_24509479	23F	TRUE	TRUE	2009	Thailand	802	carriage	23F
1263	6736_8#2-s14	MaeLa	6736_8#2	ERR054391	PMID_24509479	14	TRUE	TRUE	2009	Thailand	4395	carriage	14
1264	6736_8#20-s23b	MaeLa	6736_8#20	ERR054409	PMID_24509479	23B	TRUE	TRUE	2009	Thailand	6707	carriage	23B
1265	6736_8#21-s14	MaeLa	6736_8#21	ERR054410	PMID_24509479	14	TRUE	TRUE	2009	Thailand	63	carriage	14
1266	6736_8#22-s19f	MaeLa	6736_8#22	ERR054411	PMID_24509479	19F	TRUE	TRUE	2009	Thailand	4414	carriage	19F
1267	6736_8#23-s6a	MaeLa	6736_8#23	ERR054412	PMID_24509479	6A	TRUE	TRUE	2009	Thailand	4936	carriage	6A
1268	6736_8#24-s15a	MaeLa	6736_8#24	ERR054413	PMID_24509479	15A	TRUE	TRUE	2009	Thailand	4899	carriage	15A
1269	6736_8#3-s21	MaeLa	6736_8#3	ERR054392	PMID_24509479	21	TRUE	TRUE	2009	Thailand	5103	carriage	21
1270	6736_8#4-s22a	MaeLa	6736_8#4	ERR054393	PMID_24509479	22A	TRUE	TRUE	2009	Thailand	910	carriage	22A
1271	6736_8#5-s19b	MaeLa	6736_8#5	ERR054394	PMID_24509479	19B	TRUE	TRUE	2009	Thailand	6690	carriage	19B
1272	6736_8#6-s16f	MaeLa	6736_8#6	ERR054395	PMID_24509479	16F	TRUE	TRUE	2009	Thailand	6710	carriage	16F
1273	6736_8#7-s34	MaeLa	6736_8#7	ERR054396	PMID_24509479	34	TRUE	TRUE	2009	Thailand	1439	carriage	34
1274	6736_8#8-s19f	MaeLa	6736_8#8	ERR054397	PMID_24509479	19F	TRUE	TRUE	2009	Thailand	4414	carriage	19F
1275	6736_8#9-s19f	MaeLa	6736_8#9	ERR054398	PMID_24509479	19F	TRUE	TRUE	2009	Thailand	4414	carriage	19F
1276	NA	MaeLa	6753_1#1	ERR054414	PMID_24509479	NT	FALSE	NA	2009	Thailand	4133	carriage	NA
1277	6753_1#10-s14	MaeLa	6753_1#10	ERR054423	PMID_24509479	14	TRUE	TRUE	2009	Thailand	4395	carriage	14
1278	6753_1#11-s15b	MaeLa	6753_1#11	ERR054424	PMID_24509479	15B	TRUE	TRUE	2009	Thailand	4209	carriage	15B
1279	6753_1#12-s46	MaeLa	6753_1#12	ERR054425	PMID_24509479	46	TRUE	TRUE	2009	Thailand	4451	carriage	46
1280	6753_1#13-s9l	MaeLa	6753_1#13	ERR054426	PMID_24509479	9N	TRUE	TRUE	2009	Thailand	5873	carriage	9L
1281	6753_1#14-s15c	MaeLa	6753_1#14	ERR054427	PMID_24509479	15C	TRUE	TRUE	2009	Thailand	4209	carriage	15C
1282	6753_1#15-s23f	MaeLa	6753_1#15	ERR054428	PMID_24509479	23F	TRUE	TRUE	2009	Thailand	802	carriage	23F
1283	6753_1#16-s10b	MaeLa	6753_1#16	ERR054429	PMID_24509479	10B	TRUE	TRUE	2009	Thailand	3735	carriage	10B
1284	6753_1#17-s19f	MaeLa	6753_1#17	ERR054430	PMID_24509479	19F	TRUE	TRUE	2009	Thailand	4414	carriage	19F
1285	6753_1#18-s23f	MaeLa	6753_1#18	ERR054431	PMID_24509479	23F	TRUE	TRUE	2009	Thailand	172	carriage	23F
1286	6753_1#19-s21	MaeLa	6753_1#19	ERR054432	PMID_24509479	21	TRUE	TRUE	2009	Thailand	5103	carriage	21
1287	6753_1#2-s23f	MaeLa	6753_1#2	ERR054415	PMID_24509479	23F	TRUE	TRUE	2009	Thailand	4413	carriage	23F
1288	6753_1#20-s23f	MaeLa	6753_1#20	ERR054433	PMID_24509479	23F	TRUE	TRUE	2009	Thailand	4413	carriage	23F
1289	6753_1#21-s3	MaeLa	6753_1#21	ERR054434	PMID_24509479	3	TRUE	TRUE	2009	Thailand	4389	carriage	3
1290	6753_1#22-s14	MaeLa	6753_1#22	ERR054435	PMID_24509479	14	TRUE	TRUE	2009	Thailand	63	carriage	14
1291	6753_1#23-s35b	MaeLa	6753_1#23	ERR054436	PMID_24509479	35C	TRUE	TRUE	2009	Thailand	8150	carriage	35B
1292	NA	MaeLa	6753_1#24	ERR054437	PMID_24509479	NT	FALSE	NA	2009	Thailand	448	carriage	NA
1293	6753_1#3-s19a	MaeLa	6753_1#3	ERR054416	PMID_24509479	19A	TRUE	TRUE	2009	Thailand	5227	carriage	19A
1294	6753_1#4-s23f	MaeLa	6753_1#4	ERR054417	PMID_24509479	23F	TRUE	TRUE	2009	Thailand	802	carriage	23F
1295	NA	MaeLa	6753_1#5	ERR054418	PMID_24509479	NT	FALSE	NA	2009	Thailand	448	carriage	NA
1296	6753_1#6-s21	MaeLa	6753_1#6	ERR054419	PMID_24509479	21	TRUE	TRUE	2009	Thailand	5103	carriage	21
1297	6753_1#7-s15a	MaeLa	6753_1#7	ERR054420	PMID_24509479	15A	TRUE	TRUE	2009	Thailand	SLV3058	carriage	15A
1298	6753_1#8-s19f	MaeLa	6753_1#8	ERR054421	PMID_24509479	19F	TRUE	TRUE	2009	Thailand	4414	carriage	19F
1299	6753_1#9-s6b	MaeLa	6753_1#9	ERR054422	PMID_24509479	6B	TRUE	TRUE	2009	Thailand	95	carriage	6B
1300	6753_2#1-s15b	MaeLa	6753_2#1	ERR054438	PMID_24509479	15B	TRUE	TRUE	2009	Thailand	4209	carriage	15B
1301	6753_2#10-s15c	MaeLa	6753_2#10	ERR054447	PMID_24509479	15C	TRUE	TRUE	2009	Thailand	4209	carriage	15C
1302	6753_2#11-s6a	MaeLa	6753_2#11	ERR054448	PMID_24509479	6A	TRUE	TRUE	2009	Thailand	4936	carriage	6A
1303	6753_2#12-s23f	MaeLa	6753_2#12	ERR054449	PMID_24509479	23F	TRUE	TRUE	2009	Thailand	802	carriage	23F
1304	6753_2#13-s40	MaeLa	6753_2#13	ERR054450	PMID_24509479	40	TRUE	TRUE	2009	Thailand	DLV5079	carriage	40
1305	6753_2#14-s23f	MaeLa	6753_2#14	ERR054451	PMID_24509479	23F	TRUE	TRUE	2009	Thailand	802	carriage	23F
1306	6753_2#15-s16f	MaeLa	6753_2#15	ERR054452	PMID_24509479	16F	TRUE	TRUE	2009	Thailand	6149	carriage	16F
1307	6753_2#16-s34	MaeLa	6753_2#16	ERR054453	PMID_24509479	34	TRUE	TRUE	2009	Thailand	1439	carriage	34
1308	6753_2#17-s19f	MaeLa	6753_2#17	ERR054454	PMID_24509479	19F	TRUE	TRUE	2009	Thailand	4414	carriage	19F
1309	6753_2#18-s9n	MaeLa	6753_2#18	ERR054455	PMID_24509479	9N	TRUE	TRUE	2009	Thailand	3983	carriage	9N
1310	NA	MaeLa	6753_2#19	ERR054456	PMID_24509479	NT	FALSE	NA	2009	Thailand	4133	carriage	NA
1311	6753_2#2-s12f	MaeLa	6753_2#2	ERR054439	PMID_24509479	12F	TRUE	TRUE	2009	Thailand	989	carriage	12F
1312	6753_2#20-s23f	MaeLa	6753_2#20	ERR054457	PMID_24509479	23F	TRUE	TRUE	2009	Thailand	SLV4415	carriage	23F
1313	6753_2#21-s35f	MaeLa	6753_2#21	ERR054458	PMID_24509479	35F	TRUE	TRUE	2009	Thailand	4418	carriage	35F
1314	NA	MaeLa	6753_2#22	ERR054459	PMID_24509479	NT	FALSE	NA	2009	Thailand	448	carriage	NA
1315	6753_2#23-s15c	MaeLa	6753_2#23	ERR054460	PMID_24509479	15C	TRUE	TRUE	2009	Thailand	4209	carriage	15C
1316	6753_2#3-s34	MaeLa	6753_2#3	ERR054440	PMID_24509479	34	TRUE	TRUE	2009	Thailand	1439	carriage	34
1317	6753_2#4-s19f	MaeLa	6753_2#4	ERR054441	PMID_24509479	19F	TRUE	TRUE	2009	Thailand	236	carriage	19F
1318	6753_2#5-s23f	MaeLa	6753_2#5	ERR054442	PMID_24509479	23F	TRUE	TRUE	2009	Thailand	802	carriage	23F
1319	NA	MaeLa	6753_2#6	ERR054443	PMID_24509479	NT	FALSE	NA	2009	Thailand	6705	carriage	NA
1320	6753_2#7-s15b	MaeLa	6753_2#7	ERR054444	PMID_24509479	15B	TRUE	TRUE	2009	Thailand	4209	carriage	15B
1321	6753_2#8-s19f	MaeLa	6753_2#8	ERR054445	PMID_24509479	19F	TRUE	TRUE	2009	Thailand	236	carriage	19F
1322	6753_2#9-s35b	MaeLa	6753_2#9	ERR054446	PMID_24509479	35C	TRUE	TRUE	2009	Thailand	SLV4935	carriage	35B
1323	6753_3#1-s19f	MaeLa	6753_3#1	ERR054461	PMID_24509479	19F	TRUE	TRUE	2008	Thailand	4414	carriage	19F
1324	NA	MaeLa	6753_3#10	ERR054470	PMID_24509479	NT	FALSE	NA	2009	Thailand	4133	carriage	NA
1325	6753_3#11-s13	MaeLa	6753_3#11	ERR054471	PMID_24509479	13	TRUE	TRUE	2009	Thailand	901	carriage	13
1326	6753_3#12-s14	MaeLa	6753_3#12	ERR054472	PMID_24509479	14	TRUE	TRUE	2009	Thailand	63	carriage	14
1327	6753_3#13-s7c	MaeLa	6753_3#13	ERR054473	PMID_24509479	7B	TRUE	TRUE	2009	Thailand	2758	carriage	7C
1328	6753_3#14-s35b	MaeLa	6753_3#14	ERR054474	PMID_24509479	35C	TRUE	TRUE	2009	Thailand	SLV8150	carriage	35B
1329	6753_3#15-s22a	MaeLa	6753_3#15	ERR054475	PMID_24509479	22A	TRUE	TRUE	2009	Thailand	910	carriage	22A
1330	6753_3#16-s19f	MaeLa	6753_3#16	ERR054476	PMID_24509479	19F	TRUE	TRUE	2009	Thailand	81	carriage	19F
1331	6753_3#17-s10a	MaeLa	6753_3#17	ERR054477	PMID_24509479	10A	TRUE	TRUE	2009	Thailand	4113	carriage	10A
1332	6753_3#19-s23f	MaeLa	6753_3#19	ERR054479	PMID_24509479	23F	TRUE	TRUE	2009	Thailand	4413	carriage	23F
1333	6753_3#2-s15a	MaeLa	6753_3#2	ERR054462	PMID_24509479	15A	TRUE	TRUE	2008	Thailand	4965	carriage	15A
1334	6753_3#20-s22f	MaeLa	6753_3#20	ERR054480	PMID_24509479	22F	TRUE	TRUE	2009	Thailand	6709	carriage	22F
1335	6753_3#21-s6a	MaeLa	6753_3#21	ERR054481	PMID_24509479	6A	TRUE	TRUE	2009	Thailand	5477	carriage	6A
1336	6753_3#22-s15a	MaeLa	6753_3#22	ERR054482	PMID_24509479	15A	TRUE	TRUE	2009	Thailand	4965	carriage	15A
1337	6753_3#23-s15b	MaeLa	6753_3#23	ERR054483	PMID_24509479	15B	TRUE	TRUE	2009	Thailand	4209	carriage	15B
1338	6753_3#24-s19f	MaeLa	6753_3#24	ERR054484	PMID_24509479	19F	TRUE	TRUE	2009	Thailand	4414	carriage	19F
1339	6753_3#3-s19f	MaeLa	6753_3#3	ERR054463	PMID_24509479	19F	TRUE	TRUE	2009	Thailand	4414	carriage	19F
1340	6753_3#4-s19f	MaeLa	6753_3#4	ERR054464	PMID_24509479	19F	TRUE	TRUE	2009	Thailand	4414	carriage	19F
1341	6753_3#5-s14	MaeLa	6753_3#5	ERR054465	PMID_24509479	14	TRUE	TRUE	2009	Thailand	63	carriage	14
1342	6753_3#6-s19f	MaeLa	6753_3#6	ERR054466	PMID_24509479	19F	TRUE	TRUE	2009	Thailand	4414	carriage	19F
1343	NA	MaeLa	6753_3#7	ERR054467	PMID_24509479	NT	FALSE	NA	2009	Thailand	448	carriage	NA
1344	6753_3#8-s6b	MaeLa	6753_3#8	ERR054468	PMID_24509479	6B	TRUE	TRUE	2009	Thailand	4422	carriage	6B
1345	6753_3#9-s10b	MaeLa	6753_3#9	ERR054469	PMID_24509479	10B	TRUE	TRUE	2009	Thailand	3735	carriage	10B
1346	NA	MaeLa	6753_4#1	ERR054485	PMID_24509479	NT	FALSE	NA	2009	Thailand	SLV5113	carriage	NA
1347	6753_4#10-s6b	MaeLa	6753_4#10	ERR054494	PMID_24509479	6B	TRUE	TRUE	2009	Thailand	315	carriage	6B
1348	6753_4#11-s23f	MaeLa	6753_4#11	ERR054495	PMID_24509479	23F	TRUE	TRUE	2009	Thailand	172	carriage	23F
1349	NA	MaeLa	6753_4#12	ERR054496	PMID_24509479	NT	FALSE	NA	2009	Thailand	4133	carriage	NA
1350	6753_4#13-s21	MaeLa	6753_4#13	ERR054497	PMID_24509479	21	TRUE	TRUE	2009	Thailand	5103	carriage	21
1351	6753_4#14-s23f	MaeLa	6753_4#14	ERR054498	PMID_24509479	23F	TRUE	TRUE	2009	Thailand	4413	carriage	23F
1352	6753_4#15-s35f	MaeLa	6753_4#15	ERR054499	PMID_24509479	35F	TRUE	TRUE	2009	Thailand	4418	carriage	35F
1353	6753_4#16-s6b	MaeLa	6753_4#16	ERR054500	PMID_24509479	6B	TRUE	TRUE	2009	Thailand	315	carriage	6B
1354	6753_4#17-s23f	MaeLa	6753_4#17	ERR054501	PMID_24509479	23F	TRUE	TRUE	2009	Thailand	802	carriage	23F
1355	6753_4#18-s35b	MaeLa	6753_4#18	ERR054502	PMID_24509479	35C	TRUE	TRUE	2009	Thailand	SLV4935	carriage	35B
1356	NA	MaeLa	6753_4#19	ERR054503	PMID_24509479	NT	FALSE	NA	2009	Thailand	4133	carriage	NA
1357	6753_4#2-s15c	MaeLa	6753_4#2	ERR054486	PMID_24509479	15C	TRUE	TRUE	2009	Thailand	4209	carriage	15C
1358	6753_4#20-s33b	MaeLa	6753_4#20	ERR054504	PMID_24509479	33B	TRUE	TRUE	2009	Thailand	6692	carriage	33B
1359	6753_4#21-s33b	MaeLa	6753_4#21	ERR054505	PMID_24509479	33B	TRUE	TRUE	2009	Thailand	6692	carriage	33B
1360	6753_4#22-s19a	MaeLa	6753_4#22	ERR054506	PMID_24509479	19A	TRUE	TRUE	2009	Thailand	5227	carriage	19A
1361	6753_4#23-s34	MaeLa	6753_4#23	ERR054507	PMID_24509479	34	TRUE	TRUE	2009	Thailand	1439	carriage	34
1362	6753_4#24-s19a	MaeLa	6753_4#24	ERR054508	PMID_24509479	19A	TRUE	TRUE	2009	Thailand	5125	carriage	19A
1363	6753_4#3-s15c	MaeLa	6753_4#3	ERR054487	PMID_24509479	15C	TRUE	TRUE	2009	Thailand	4209	carriage	15C
1364	NA	MaeLa	6753_4#4	ERR054488	PMID_24509479	NT	FALSE	NA	2009	Thailand	6705	carriage	NA
1365	6753_4#5-s11e	MaeLa	6753_4#5	ERR054489	PMID_24509479	11A	TRUE	TRUE	2009	Thailand	99	carriage	11E
1366	6753_4#6-s15a	MaeLa	6753_4#6	ERR054490	PMID_24509479	15A	TRUE	TRUE	2009	Thailand	4965	carriage	15A
1367	6753_4#7-s19f	MaeLa	6753_4#7	ERR054491	PMID_24509479	19F	TRUE	TRUE	2009	Thailand	4414	carriage	19F
1368	6753_4#8-s34	MaeLa	6753_4#8	ERR054492	PMID_24509479	34	TRUE	TRUE	2009	Thailand	1439	carriage	34
1369	6753_4#9-s6c	MaeLa	6753_4#9	ERR054493	PMID_24509479	6C	TRUE	TRUE	2009	Thailand	4420	carriage	6C
1370	6755_1#1-s21	MaeLa	6755_1#1	ERR054509	PMID_24509479	21	TRUE	TRUE	2008	Thailand	6689	carriage	21
1371	6755_1#10-s6b	MaeLa	6755_1#10	ERR054518	PMID_24509479	6B	TRUE	TRUE	2008	Thailand	315	carriage	6B
1372	6755_1#11-s11a	MaeLa	6755_1#11	ERR054519	PMID_24509479	11A	TRUE	TRUE	2008	Thailand	99	carriage	11A
1373	6755_1#12-s11a	MaeLa	6755_1#12	ERR054520	PMID_24509479	11A	TRUE	TRUE	2008	Thailand	99	carriage	11A
1374	6755_1#13-s31	MaeLa	6755_1#13	ERR054521	PMID_24509479	31	TRUE	TRUE	2008	Thailand	1684	carriage	31
1375	NA	MaeLa	6755_1#14	ERR054522	PMID_24509479	NT	FALSE	NA	2008	Thailand	5093	carriage	NA
1376	6755_1#15-s35a	MaeLa	6755_1#15	ERR054523	PMID_24509479	35C	TRUE	TRUE	2008	Thailand	2752	carriage	35A
1377	6755_1#16-s23f	MaeLa	6755_1#16	ERR054524	PMID_24509479	23F	TRUE	TRUE	2008	Thailand	4413	carriage	23F
1378	6755_1#17-s23f	MaeLa	6755_1#17	ERR054525	PMID_24509479	23F	TRUE	TRUE	2008	Thailand	172	carriage	23F
1379	6755_1#18-s34	MaeLa	6755_1#18	ERR054526	PMID_24509479	34	TRUE	TRUE	2008	Thailand	1439	carriage	34
1380	6755_1#19-s15c	MaeLa	6755_1#19	ERR054527	PMID_24509479	15C	TRUE	TRUE	2008	Thailand	4209	carriage	15C
1381	6755_1#2-s19f	MaeLa	6755_1#2	ERR054510	PMID_24509479	19F	TRUE	TRUE	2008	Thailand	81	carriage	19F
1382	6755_1#20-s19f	MaeLa	6755_1#20	ERR054528	PMID_24509479	19F	TRUE	TRUE	2008	Thailand	4414	carriage	19F
1383	6755_1#22-s19f	MaeLa	6755_1#22	ERR054530	PMID_24509479	19F	TRUE	TRUE	2008	Thailand	4414	carriage	19F
1384	6755_1#23-s33b	MaeLa	6755_1#23	ERR054531	PMID_24509479	33B	TRUE	TRUE	2008	Thailand	6692	carriage	33B
1385	6755_1#24-s23f	MaeLa	6755_1#24	ERR054532	PMID_24509479	23F	TRUE	TRUE	2008	Thailand	4413	carriage	23F
1386	6755_1#3-s23a	MaeLa	6755_1#3	ERR054511	PMID_24509479	23A	TRUE	TRUE	2008	Thailand	338	carriage	23A
1387	NA	MaeLa	6755_1#4	ERR054512	PMID_24509479	NT	FALSE	NA	2008	Thailand	4451	carriage	NA
1388	6755_1#5-s6c	MaeLa	6755_1#5	ERR054513	PMID_24509479	6C	TRUE	TRUE	2008	Thailand	982	carriage	6C
1389	6755_1#6-s19f	MaeLa	6755_1#6	ERR054514	PMID_24509479	19F	TRUE	TRUE	2008	Thailand	6830	carriage	19F
1390	6755_1#7-s11a	MaeLa	6755_1#7	ERR054515	PMID_24509479	11A	TRUE	TRUE	2008	Thailand	99	carriage	11A
1391	6755_1#8-s40	MaeLa	6755_1#8	ERR054516	PMID_24509479	40	TRUE	TRUE	2008	Thailand	DLV5079	carriage	40
1392	6755_1#9-s6c	MaeLa	6755_1#9	ERR054517	PMID_24509479	6C	TRUE	TRUE	2008	Thailand	4420	carriage	6C
1393	6755_2#1-s35c	MaeLa	6755_2#1	ERR054533	PMID_24509479	35C	TRUE	TRUE	2008	Thailand	4410	carriage	35C
1394	6755_2#10-s6b	MaeLa	6755_2#10	ERR054542	PMID_24509479	6B	TRUE	TRUE	2008	Thailand	4422	carriage	6B
1395	6755_2#11-s19f	MaeLa	6755_2#11	ERR054543	PMID_24509479	19F	TRUE	TRUE	2008	Thailand	4414	carriage	19F
1396	6755_2#12-s6c	MaeLa	6755_2#12	ERR054544	PMID_24509479	6C	TRUE	TRUE	2008	Thailand	4420	carriage	6C
1397	NA	MaeLa	6755_2#13	ERR054545	PMID_24509479	NT	FALSE	NA	2008	Thailand	448	carriage	NA
1398	6755_2#14-s13	MaeLa	6755_2#14	ERR054546	PMID_24509479	13	TRUE	TRUE	2008	Thailand	6698	carriage	13
1399	6755_2#15-s19a	MaeLa	6755_2#15	ERR054547	PMID_24509479	19A	TRUE	TRUE	2008	Thailand	230	carriage	19A
1400	6755_2#16-s19b	MaeLa	6755_2#16	ERR054548	PMID_24509479	19B	TRUE	TRUE	2008	Thailand	DLV8406	carriage	19B
1401	NA	MaeLa	6755_2#17	ERR054549	PMID_24509479	NT	FALSE	NA	2008	Thailand	5093	carriage	NA
1402	6755_2#18-s35f	MaeLa	6755_2#18	ERR054550	PMID_24509479	35F	TRUE	TRUE	2008	Thailand	SLV1439	carriage	35F
1403	6755_2#19-s10b	MaeLa	6755_2#19	ERR054551	PMID_24509479	10B	TRUE	TRUE	2008	Thailand	3735	carriage	10B
1404	6755_2#2-s14	MaeLa	6755_2#2	ERR054534	PMID_24509479	14	TRUE	TRUE	2008	Thailand	4395	carriage	14
1405	6755_2#20-s34	MaeLa	6755_2#20	ERR054552	PMID_24509479	34	TRUE	TRUE	2008	Thailand	SLV1778	carriage	34
1406	6755_2#21-s35f	MaeLa	6755_2#21	ERR054553	PMID_24509479	35F	TRUE	TRUE	2008	Thailand	4418	carriage	35F
1407	6755_2#22-s33b	MaeLa	6755_2#22	ERR054554	PMID_24509479	33B	TRUE	TRUE	2008	Thailand	6692	carriage	33B
1408	6755_2#23-s35b	MaeLa	6755_2#23	ERR054555	PMID_24509479	35C	TRUE	TRUE	2008	Thailand	7649	carriage	35B
1409	6755_2#24-s19f	MaeLa	6755_2#24	ERR054556	PMID_24509479	19F	TRUE	TRUE	2008	Thailand	81	carriage	19F
1410	6755_2#3-s18c	MaeLa	6755_2#3	ERR054535	PMID_24509479	18C	TRUE	TRUE	2008	Thailand	870	carriage	18C
1411	6755_2#4-s28f	MaeLa	6755_2#4	ERR054536	PMID_24509479	28F	TRUE	TRUE	2008	Thailand	4402	carriage	28F
1412	NA	MaeLa	6755_2#5	ERR054537	PMID_24509479	NT	FALSE	NA	2008	Thailand	5104	carriage	NA
1413	6755_2#6-s31	MaeLa	6755_2#6	ERR054538	PMID_24509479	31	TRUE	TRUE	2008	Thailand	1684	carriage	31
1414	6755_2#7-s34	MaeLa	6755_2#7	ERR054539	PMID_24509479	34	TRUE	TRUE	2008	Thailand	SLV4955	carriage	34
1415	6755_2#8-s9v	MaeLa	6755_2#8	ERR054540	PMID_24509479	9V	TRUE	TRUE	2008	Thailand	280	carriage	9V
1416	6755_2#9-s11a	MaeLa	6755_2#9	ERR054541	PMID_24509479	11A	TRUE	TRUE	2008	Thailand	99	carriage	11A
1417	6755_3#1-s37	MaeLa	6755_3#1	ERR054557	PMID_24509479	37	TRUE	TRUE	2008	Thailand	447	carriage	37
1418	6755_3#10-s6b	MaeLa	6755_3#10	ERR054566	PMID_24509479	6B	TRUE	TRUE	2008	Thailand	4422	carriage	6B
1419	6755_3#11-s6a	MaeLa	6755_3#11	ERR054567	PMID_24509479	6A	TRUE	TRUE	2008	Thailand	SLV315	carriage	6A
1420	6755_3#12-s18c	MaeLa	6755_3#12	ERR054568	PMID_24509479	13	TRUE	TRUE	2008	Thailand	870	carriage	18C
1421	6755_3#13-s23f	MaeLa	6755_3#13	ERR054569	PMID_24509479	23F	TRUE	TRUE	2008	Thailand	4413	carriage	23F
1422	NA	MaeLa	6755_3#14	ERR054570	PMID_24509479	NT	FALSE	NA	2008	Thailand	4133	carriage	NA
1423	6755_3#15-s6a	MaeLa	6755_3#15	ERR054571	PMID_24509479	6A	TRUE	TRUE	2008	Thailand	4936	carriage	6A
1424	NA	MaeLa	6755_3#16	ERR054572	PMID_24509479	NT	FALSE	NA	2008	Thailand	4136	carriage	NA
1425	NA	MaeLa	6755_3#17	ERR054573	PMID_24509479	NT	FALSE	NA	2008	Thailand	4136	carriage	NA
1426	6755_3#18-s45	MaeLa	6755_3#18	ERR054574	PMID_24509479	45	TRUE	TRUE	2008	Thailand	5097	carriage	45
1427	6755_3#19-s23b	MaeLa	6755_3#19	ERR054575	PMID_24509479	19F	TRUE	TRUE	2008	Thailand	6707	carriage	23B
1428	6755_3#2-s19a	MaeLa	6755_3#2	ERR054558	PMID_24509479	19A	TRUE	TRUE	2008	Thailand	1701	carriage	19A
1429	6755_3#20-s23f	MaeLa	6755_3#20	ERR054576	PMID_24509479	23F	TRUE	TRUE	2008	Thailand	4413	carriage	23F
1430	NA	MaeLa	6755_3#22	ERR054578	PMID_24509479	NT	FALSE	NA	2008	Thailand	448	carriage	NA
1431	6755_3#23-s19f	MaeLa	6755_3#23	ERR054579	PMID_24509479	19F	TRUE	TRUE	2008	Thailand	4414	carriage	19F
1432	6755_3#24-s14	MaeLa	6755_3#24	ERR054580	PMID_24509479	14	TRUE	TRUE	2008	Thailand	4395	carriage	14
1433	6755_3#3-s10b	MaeLa	6755_3#3	ERR054559	PMID_24509479	10B	TRUE	TRUE	2008	Thailand	3735	carriage	10B
1434	6755_3#4-s23f	MaeLa	6755_3#4	ERR054560	PMID_24509479	23F	TRUE	TRUE	2008	Thailand	802	carriage	23F
1435	6755_3#5-s6a	MaeLa	6755_3#5	ERR054561	PMID_24509479	6A	TRUE	TRUE	2008	Thailand	4936	carriage	6A
1436	6755_3#7-s6c	MaeLa	6755_3#7	ERR054563	PMID_24509479	6C	TRUE	TRUE	2008	Thailand	4420	carriage	6C
1437	NA	MaeLa	6755_3#8	ERR054564	PMID_24509479	NT	FALSE	NA	2008	Thailand	SLV4136	carriage	NA
1438	6755_3#9-s19f	MaeLa	6755_3#9	ERR054565	PMID_24509479	19F	TRUE	TRUE	2008	Thailand	4414	carriage	19F
1439	6755_4#1-s23a	MaeLa	6755_4#1	ERR054581	PMID_24509479	23A	TRUE	TRUE	2009	Thailand	338	carriage	23A
1440	6755_4#10-s6b	MaeLa	6755_4#10	ERR054590	PMID_24509479	6B	TRUE	TRUE	2009	Thailand	315	carriage	6B
1441	6755_4#11-s23f	MaeLa	6755_4#11	ERR054591	PMID_24509479	23F	TRUE	TRUE	2009	Thailand	4413	carriage	23F
1442	6755_4#12-s33c	MaeLa	6755_4#12	ERR054592	PMID_24509479	33C	TRUE	TRUE	2009	Thailand	5096	carriage	33C
1443	6755_4#13-s22f	MaeLa	6755_4#13	ERR054593	PMID_24509479	22F	TRUE	TRUE	2009	Thailand	6709	carriage	22F
1444	6755_4#15-s15b	MaeLa	6755_4#15	ERR054595	PMID_24509479	15B	TRUE	TRUE	2009	Thailand	4209	carriage	15B
1445	6755_4#16-s23f	MaeLa	6755_4#16	ERR054596	PMID_24509479	23F	TRUE	TRUE	2009	Thailand	4413	carriage	23F
1446	6755_4#17-s6b	MaeLa	6755_4#17	ERR054597	PMID_24509479	6B	TRUE	TRUE	2009	Thailand	4422	carriage	6B
1447	NA	MaeLa	6755_4#18	ERR054598	PMID_24509479	NT	FALSE	NA	2009	Thailand	6715	carriage	NA
1448	6755_4#19-s23f	MaeLa	6755_4#19	ERR054599	PMID_24509479	23F	TRUE	TRUE	2009	Thailand	802	carriage	23F
1449	6755_4#2-s19f	MaeLa	6755_4#2	ERR054582	PMID_24509479	NT	TRUE	TRUE	2009	Thailand	unknown	carriage	19F
1450	6755_4#21-s23f	MaeLa	6755_4#21	ERR054601	PMID_24509479	23F	TRUE	TRUE	2009	Thailand	4413	carriage	23F
1451	6755_4#22-s19f	MaeLa	6755_4#22	ERR054602	PMID_24509479	19F	TRUE	TRUE	2009	Thailand	4414	carriage	19F
1452	6755_4#23-s19f	MaeLa	6755_4#23	ERR054603	PMID_24509479	19F	TRUE	TRUE	2009	Thailand	SLV4414	carriage	19F
1453	6755_4#24-s33b	MaeLa	6755_4#24	ERR054604	PMID_24509479	33B	TRUE	TRUE	2009	Thailand	6692	carriage	33B
1454	6755_4#3-s3	MaeLa	6755_4#3	ERR054583	PMID_24509479	3	TRUE	TRUE	2009	Thailand	4389	carriage	3
1455	6755_4#4-s19f	MaeLa	6755_4#4	ERR054584	PMID_24509479	19F	TRUE	TRUE	2009	Thailand	4414	carriage	19F
1456	6755_4#5-s23f	MaeLa	6755_4#5	ERR054585	PMID_24509479	23F	TRUE	TRUE	2009	Thailand	SLV2624	carriage	23F
1457	6755_4#6-s6b	MaeLa	6755_4#6	ERR054586	PMID_24509479	6B	TRUE	TRUE	2009	Thailand	4422	carriage	6B
1458	NA	MaeLa	6755_4#7	ERR054587	PMID_24509479	NT	FALSE	NA	2009	Thailand	4451	carriage	NA
1459	6755_4#8-s19f	MaeLa	6755_4#8	ERR054588	PMID_24509479	19F	TRUE	TRUE	2009	Thailand	4414	carriage	19F
1460	6755_4#9-s15b	MaeLa	6755_4#9	ERR054589	PMID_24509479	15B	TRUE	TRUE	2009	Thailand	4209	carriage	15B
1461	6755_5#1-s19f	MaeLa	6755_5#1	ERR054605	PMID_24509479	19F	TRUE	TRUE	2009	Thailand	81	carriage	19F
1462	6755_5#10-s7b	MaeLa	6755_5#10	ERR054614	PMID_24509479	7B	TRUE	TRUE	2009	Thailand	230	carriage	7B
1463	6755_5#11-s23a	MaeLa	6755_5#11	ERR054615	PMID_24509479	23A	TRUE	TRUE	2009	Thailand	2572	carriage	23A
1464	6755_5#12-s10f	MaeLa	6755_5#12	ERR054616	PMID_24509479	10F	TRUE	TRUE	2009	Thailand	SLV3735	carriage	10F
1465	6755_5#13-s18c	MaeLa	6755_5#13	ERR054617	PMID_24509479	18C	TRUE	TRUE	2009	Thailand	870	carriage	18C
1466	NA	MaeLa	6755_5#14	ERR054618	PMID_24509479	NT	FALSE	NA	2009	Thailand	4133	carriage	NA
1467	6755_5#15-s10b	MaeLa	6755_5#15	ERR054619	PMID_24509479	10B	TRUE	TRUE	2009	Thailand	3735	carriage	10B
1468	NA	MaeLa	6755_5#16	ERR054620	PMID_24509479	NT	FALSE	NA	2009	Thailand	448	carriage	NA
1469	6755_5#17-s6b	MaeLa	6755_5#17	ERR054621	PMID_24509479	6B	TRUE	TRUE	2009	Thailand	315	carriage	6B
1470	6755_5#18-s15a	MaeLa	6755_5#18	ERR054622	PMID_24509479	15A	TRUE	TRUE	2009	Thailand	3058	carriage	15A
1471	6755_5#19-s6a	MaeLa	6755_5#19	ERR054623	PMID_24509479	6A	TRUE	TRUE	2009	Thailand	4936	carriage	6A
1472	NA	MaeLa	6755_5#2	ERR054606	PMID_24509479	NT	FALSE	NA	2009	Thailand	6694	carriage	NA
1473	6755_5#20-s6a	MaeLa	6755_5#20	ERR054624	PMID_24509479	6A	TRUE	TRUE	2009	Thailand	4408	carriage	6A
1474	6755_5#21-s33b	MaeLa	6755_5#21	ERR054625	PMID_24509479	33B	TRUE	TRUE	2009	Thailand	6692	carriage	33B
1475	6755_5#22-s9v	MaeLa	6755_5#22	ERR054626	PMID_24509479	9V	TRUE	TRUE	2009	Thailand	280	carriage	9V
1476	6755_5#23-s10a	MaeLa	6755_5#23	ERR054627	PMID_24509479	10A	TRUE	TRUE	2009	Thailand	4113	carriage	10A
1477	6755_5#24-s33b	MaeLa	6755_5#24	ERR054628	PMID_24509479	33B	TRUE	TRUE	2009	Thailand	6692	carriage	33B
1478	NA	MaeLa	6755_5#3	ERR054607	PMID_24509479	NT	FALSE	NA	2009	Thailand	4390	carriage	NA
1479	6755_5#4-s6b	MaeLa	6755_5#4	ERR054608	PMID_24509479	6B	TRUE	TRUE	2009	Thailand	4422	carriage	6B
1480	6755_5#5-s45	MaeLa	6755_5#5	ERR054609	PMID_24509479	45	TRUE	TRUE	2009	Thailand	5097	carriage	45
1481	6755_5#6-s35f	MaeLa	6755_5#6	ERR054610	PMID_24509479	35F	TRUE	TRUE	2009	Thailand	4418	carriage	35F
1482	6755_5#7-s6c	MaeLa	6755_5#7	ERR054611	PMID_24509479	6C	TRUE	TRUE	2009	Thailand	4420	carriage	6C
1483	6755_5#8-s9n	MaeLa	6755_5#8	ERR054612	PMID_24509479	9N	TRUE	TRUE	2009	Thailand	3983	carriage	9N
1484	6755_5#9-s6b	MaeLa	6755_5#9	ERR054613	PMID_24509479	6B	TRUE	TRUE	2009	Thailand	315	carriage	6B
1485	NA	MaeLa	6755_6#1	ERR054629	PMID_24509479	NT	FALSE	NA	2009	Thailand	DLV4133	carriage	NA
1486	6755_6#10-s19a	MaeLa	6755_6#10	ERR054638	PMID_24509479	19A	TRUE	TRUE	2009	Thailand	230	carriage	19A
1487	6755_6#11-s23a	MaeLa	6755_6#11	ERR054639	PMID_24509479	23A	TRUE	TRUE	2009	Thailand	2572	carriage	23A
1488	6755_6#12-s34	MaeLa	6755_6#12	ERR054640	PMID_24509479	34	TRUE	TRUE	2009	Thailand	4955	carriage	34
1489	6755_6#13-s19f	MaeLa	6755_6#13	ERR054641	PMID_24509479	19F	TRUE	TRUE	2009	Thailand	81	carriage	19F
1490	6755_6#14-s33b	MaeLa	6755_6#14	ERR054642	PMID_24509479	33B	TRUE	TRUE	2009	Thailand	6692	carriage	33B
1491	6755_6#15-s23f	MaeLa	6755_6#15	ERR054643	PMID_24509479	23F	TRUE	TRUE	2009	Thailand	4413	carriage	23F
1492	6755_6#16-s22a	MaeLa	6755_6#16	ERR054644	PMID_24509479	22A	TRUE	TRUE	2009	Thailand	910	carriage	22A
1493	6755_6#17-s35b	MaeLa	6755_6#17	ERR054645	PMID_24509479	35C	TRUE	TRUE	2009	Thailand	DLV4935	carriage	35B
1494	6755_6#19-s19f	MaeLa	6755_6#19	ERR054647	PMID_24509479	19F	TRUE	TRUE	2009	Thailand	4414	carriage	19F
1495	6755_6#2-s23f	MaeLa	6755_6#2	ERR054630	PMID_24509479	23F	TRUE	TRUE	2009	Thailand	802	carriage	23F
1496	6755_6#20-s6a	MaeLa	6755_6#20	ERR054648	PMID_24509479	6A	TRUE	TRUE	2009	Thailand	4403	carriage	6A
1497	6755_6#21-s19f	MaeLa	6755_6#21	ERR054649	PMID_24509479	19F	TRUE	TRUE	2009	Thailand	4414	carriage	19F
1498	6755_6#22-s13	MaeLa	6755_6#22	ERR054650	PMID_24509479	13	TRUE	TRUE	2009	Thailand	SLV5115	carriage	13
1499	6755_6#23-s35f	MaeLa	6755_6#23	ERR054651	PMID_24509479	35F	TRUE	TRUE	2009	Thailand	4418	carriage	35F
1500	6755_6#3-s14	MaeLa	6755_6#3	ERR054631	PMID_24509479	14	TRUE	TRUE	2009	Thailand	4395	carriage	14
1501	6755_6#4-s10b	MaeLa	6755_6#4	ERR054632	PMID_24509479	10B	TRUE	TRUE	2009	Thailand	3735	carriage	10B
1502	6755_6#5-s23f	MaeLa	6755_6#5	ERR054633	PMID_24509479	23F	TRUE	TRUE	2009	Thailand	802	carriage	23F
1503	6755_6#7-s17f	MaeLa	6755_6#7	ERR054635	PMID_24509479	17F	TRUE	TRUE	2009	Thailand	3058	carriage	17F
1504	NA	MaeLa	6755_6#8	ERR054636	PMID_24509479	NT	FALSE	NA	2009	Thailand	4136	carriage	NA
1505	6775_1#1-s23f	MaeLa	6775_1#1	ERR056683	PMID_24509479	23F	TRUE	TRUE	2008	Thailand	4413	carriage	23F
1506	6775_1#10-s19f	MaeLa	6775_1#10	ERR056692	PMID_24509479	19F	TRUE	TRUE	2008	Thailand	4414	carriage	19F
1507	6775_1#11-s6b	MaeLa	6775_1#11	ERR056693	PMID_24509479	6B	TRUE	TRUE	2008	Thailand	4422	carriage	6B
1508	6775_1#12-s14	MaeLa	6775_1#12	ERR056694	PMID_24509479	14	TRUE	TRUE	2008	Thailand	4395	carriage	14
1509	6775_1#13-s19f	MaeLa	6775_1#13	ERR056695	PMID_24509479	19F	TRUE	TRUE	2008	Thailand	4414	carriage	19F
1510	NA	MaeLa	6775_1#14	ERR056696	PMID_24509479	NT	FALSE	NA	2008	Thailand	SLV4136	carriage	NA
1511	6775_1#15-s34	MaeLa	6775_1#15	ERR056697	PMID_24509479	34	TRUE	TRUE	2008	Thailand	1439	carriage	34
1512	6775_1#16-s34	MaeLa	6775_1#16	ERR056698	PMID_24509479	34	TRUE	TRUE	2008	Thailand	SLV1778	carriage	34
1513	6775_1#17-s11a	MaeLa	6775_1#17	ERR056699	PMID_24509479	11A	TRUE	TRUE	2008	Thailand	99	carriage	11A
1514	6775_1#18-s6b	MaeLa	6775_1#18	ERR056700	PMID_24509479	6B	TRUE	TRUE	2008	Thailand	4422	carriage	6B
1515	6775_1#19-s9n	MaeLa	6775_1#19	ERR056701	PMID_24509479	9N	TRUE	TRUE	2008	Thailand	3983	carriage	9N
1516	6775_1#2-s19a	MaeLa	6775_1#2	ERR056684	PMID_24509479	19A	TRUE	TRUE	2008	Thailand	5227	carriage	19A
1517	6775_1#20-s34	MaeLa	6775_1#20	ERR056702	PMID_24509479	34	TRUE	TRUE	2008	Thailand	1439	carriage	34
1518	6775_1#21-s14	MaeLa	6775_1#21	ERR056703	PMID_24509479	14	TRUE	TRUE	2008	Thailand	63	carriage	14
1519	6775_1#22-s19f	MaeLa	6775_1#22	ERR056704	PMID_24509479	19F	TRUE	TRUE	2008	Thailand	4414	carriage	19F
1520	6775_1#23-s19f	MaeLa	6775_1#23	ERR056705	PMID_24509479	19F	TRUE	TRUE	2008	Thailand	236	carriage	19F
1521	6775_1#24-s23a	MaeLa	6775_1#24	ERR056706	PMID_24509479	23A	TRUE	TRUE	2008	Thailand	338	carriage	23A
1522	6775_1#3-s19f	MaeLa	6775_1#3	ERR056685	PMID_24509479	19F	TRUE	TRUE	2008	Thailand	4414	carriage	19F
1523	NA	MaeLa	6775_1#4	ERR056686	PMID_24509479	NT	FALSE	NA	2008	Thailand	4390	carriage	NA
1524	NA	MaeLa	6775_1#5	ERR056687	PMID_24509479	NT	FALSE	NA	2008	Thailand	4138	carriage	NA
1525	6775_1#6-s35f	MaeLa	6775_1#6	ERR056688	PMID_24509479	35F	TRUE	TRUE	2008	Thailand	4418	carriage	35F
1526	6775_1#7-s23f	MaeLa	6775_1#7	ERR056689	PMID_24509479	23F	TRUE	TRUE	2008	Thailand	4413	carriage	23F
1527	NA	MaeLa	6775_1#8	ERR056690	PMID_24509479	NT	FALSE	NA	2008	Thailand	incomplete	carriage	NA
1528	6775_1#9-s23f	MaeLa	6775_1#9	ERR056691	PMID_24509479	23F	TRUE	TRUE	2008	Thailand	802	carriage	23F
1529	6775_2#1-s34	MaeLa	6775_2#1	ERR056707	PMID_24509479	34	TRUE	TRUE	2008	Thailand	1439	carriage	34
1530	NA	MaeLa	6775_2#10	ERR056716	PMID_24509479	NT	FALSE	NA	2008	Thailand	4133	carriage	NA
1531	6775_2#11-s23f	MaeLa	6775_2#11	ERR056717	PMID_24509479	23F	TRUE	TRUE	2008	Thailand	4413	carriage	23F
1532	6775_2#12-s19f	MaeLa	6775_2#12	ERR056718	PMID_24509479	19F	TRUE	TRUE	2008	Thailand	4414	carriage	19F
1533	6775_2#13-s19f	MaeLa	6775_2#13	ERR056719	PMID_24509479	19F	TRUE	TRUE	2008	Thailand	4414	carriage	19F
1534	6775_2#14-s19f	MaeLa	6775_2#14	ERR056720	PMID_24509479	19F	TRUE	TRUE	2008	Thailand	4414	carriage	19F
1535	6775_2#15-s19f	MaeLa	6775_2#15	ERR056721	PMID_24509479	19F	TRUE	TRUE	2008	Thailand	81	carriage	19F
1536	NA	MaeLa	6775_2#16	ERR056722	PMID_24509479	NT	FALSE	NA	2008	Thailand	incomplete	carriage	NA
1537	6775_2#17-s19f	MaeLa	6775_2#17	ERR056723	PMID_24509479	19F	TRUE	TRUE	2008	Thailand	4414	carriage	19F
1538	NA	MaeLa	6775_2#18	ERR056724	PMID_24509479	NT	FALSE	NA	2008	Thailand	448	carriage	NA
1539	6775_2#19-s19f	MaeLa	6775_2#19	ERR056725	PMID_24509479	19F	TRUE	TRUE	2008	Thailand	4414	carriage	19F
1540	6775_2#2-s34	MaeLa	6775_2#2	ERR056708	PMID_24509479	34	TRUE	TRUE	2008	Thailand	1439	carriage	34
1541	6775_2#20-s23f	MaeLa	6775_2#20	ERR056726	PMID_24509479	23F	TRUE	TRUE	2008	Thailand	802	carriage	23F
1542	6775_2#21-s23f	MaeLa	6775_2#21	ERR056727	PMID_24509479	23F	TRUE	TRUE	2008	Thailand	802	carriage	23F
1543	6775_2#22-s10a	MaeLa	6775_2#22	ERR056728	PMID_24509479	10A	TRUE	TRUE	2008	Thailand	4113	carriage	10A
1544	6775_2#23-s19f	MaeLa	6775_2#23	ERR056729	PMID_24509479	19F	TRUE	TRUE	2008	Thailand	4414	carriage	19F
1545	6775_2#24-s19f	MaeLa	6775_2#24	ERR056730	PMID_24509479	19F	TRUE	TRUE	2008	Thailand	4414	carriage	19F
1546	6775_2#3-s23f	MaeLa	6775_2#3	ERR056709	PMID_24509479	23F	TRUE	TRUE	NA	Thailand	4413	carriage	23F
1547	NA	MaeLa	6775_2#4	ERR056710	PMID_24509479	NT	FALSE	NA	2008	Thailand	4136	carriage	NA
1548	NA	MaeLa	6775_2#5	ERR056711	PMID_24509479	NT	FALSE	NA	2008	Thailand	4133	carriage	NA
1549	6775_2#6-s10b	MaeLa	6775_2#6	ERR056712	PMID_24509479	10B	TRUE	TRUE	2008	Thailand	3735	carriage	10B
1550	6775_2#7-s10b	MaeLa	6775_2#7	ERR056713	PMID_24509479	10B	TRUE	TRUE	2008	Thailand	3735	carriage	10B
1551	NA	MaeLa	6775_2#8	ERR056714	PMID_24509479	NT	FALSE	NA	2008	Thailand	4448	carriage	NA
1552	6775_2#9-s6a	MaeLa	6775_2#9	ERR056715	PMID_24509479	6A	TRUE	TRUE	2008	Thailand	4966	carriage	6A
1553	6805_2#1-s14	MaeLa	6805_2#1	ERR056755	PMID_24509479	14	TRUE	TRUE	2009	Thailand	63	carriage	14
1554	6805_2#10-s14	MaeLa	6805_2#10	ERR056764	PMID_24509479	14	TRUE	TRUE	2009	Thailand	4395	carriage	14
1555	6805_2#11-s35a	MaeLa	6805_2#11	ERR056765	PMID_24509479	35C	TRUE	TRUE	2009	Thailand	2752	carriage	35A
1556	6805_2#12-s14	MaeLa	6805_2#12	ERR056766	PMID_24509479	14	TRUE	TRUE	2009	Thailand	4395	carriage	14
1557	6805_2#13-s23f	MaeLa	6805_2#13	ERR056767	PMID_24509479	23F	TRUE	TRUE	2009	Thailand	4413	carriage	23F
1558	6805_2#14-s34	MaeLa	6805_2#14	ERR056768	PMID_24509479	34	TRUE	TRUE	2009	Thailand	SLV1778	carriage	34
1559	6805_2#15-s6b	MaeLa	6805_2#15	ERR056769	PMID_24509479	6B	TRUE	TRUE	2009	Thailand	315	carriage	6B
1560	6805_2#16-s3	MaeLa	6805_2#16	ERR056770	PMID_24509479	3	TRUE	TRUE	2009	Thailand	4389	carriage	3
1561	6805_2#17-s23f	MaeLa	6805_2#17	ERR056771	PMID_24509479	23F	TRUE	TRUE	2009	Thailand	4413	carriage	23F
1562	6805_2#18-s3	MaeLa	6805_2#18	ERR056772	PMID_24509479	3	TRUE	TRUE	2009	Thailand	4389	carriage	3
1563	6805_2#19-s15b	MaeLa	6805_2#19	ERR056773	PMID_24509479	15B	TRUE	TRUE	2009	Thailand	4209	carriage	15B
1564	6805_2#2-s19f	MaeLa	6805_2#2	ERR056756	PMID_24509479	19F	TRUE	TRUE	2009	Thailand	4414	carriage	19F
1565	6805_2#20-s14	MaeLa	6805_2#20	ERR056774	PMID_24509479	14	TRUE	TRUE	2009	Thailand	4396	carriage	14
1566	6805_2#21-s35c	MaeLa	6805_2#21	ERR056775	PMID_24509479	35C	TRUE	TRUE	2009	Thailand	DLV7578	carriage	35C
1567	6805_2#22-s40	MaeLa	6805_2#22	ERR056776	PMID_24509479	40	TRUE	TRUE	2009	Thailand	SLV5079	carriage	40
1568	6805_2#23-s19f	MaeLa	6805_2#23	ERR056777	PMID_24509479	19F	TRUE	TRUE	2009	Thailand	81	carriage	19F
1569	6805_2#24-s21	MaeLa	6805_2#24	ERR056778	PMID_24509479	21	TRUE	TRUE	2009	Thailand	5103	carriage	21
1570	6805_2#3-s13	MaeLa	6805_2#3	ERR056757	PMID_24509479	13	TRUE	TRUE	2009	Thailand	6698	carriage	13
1571	6805_2#4-s23f	MaeLa	6805_2#4	ERR056758	PMID_24509479	23F	TRUE	TRUE	2009	Thailand	2624	carriage	23F
1572	6805_2#5-s7c	MaeLa	6805_2#5	ERR056759	PMID_24509479	7B	TRUE	TRUE	2009	Thailand	DLV1181	carriage	7C
1573	6805_2#6-s9l	MaeLa	6805_2#6	ERR056760	PMID_24509479	9N	TRUE	TRUE	2009	Thailand	5873	carriage	9L
1574	6805_2#7-s19f	MaeLa	6805_2#7	ERR056761	PMID_24509479	19F	TRUE	TRUE	2009	Thailand	4414	carriage	19F
1575	6805_2#8-s15b	MaeLa	6805_2#8	ERR056762	PMID_24509479	15B	TRUE	TRUE	2009	Thailand	4209	carriage	15B
1576	6805_2#9-s34	MaeLa	6805_2#9	ERR056763	PMID_24509479	34	TRUE	TRUE	2009	Thailand	SLV1778	carriage	34
1577	6805_3#1-s11a	MaeLa	6805_3#1	ERR056779	PMID_24509479	11A	TRUE	TRUE	2009	Thailand	99	carriage	11A
1578	6805_3#10-s19f	MaeLa	6805_3#10	ERR056788	PMID_24509479	19F	TRUE	TRUE	2009	Thailand	4414	carriage	19F
1579	NA	MaeLa	6805_3#11	ERR056789	PMID_24509479	NT	FALSE	NA	2009	Thailand	4133	carriage	NA
1580	NA	MaeLa	6805_3#12	ERR056790	PMID_24509479	NT	FALSE	NA	2009	Thailand	4133	carriage	NA
1581	6805_3#13-s19f	MaeLa	6805_3#13	ERR056791	PMID_24509479	19F	TRUE	TRUE	2009	Thailand	236	carriage	19F
1582	6805_3#14-s15c	MaeLa	6805_3#14	ERR056792	PMID_24509479	15B	TRUE	TRUE	2009	Thailand	4209	carriage	15C
1583	6805_3#15-s3	MaeLa	6805_3#15	ERR056793	PMID_24509479	3	TRUE	TRUE	2009	Thailand	180	carriage	3
1584	6805_3#16-s28f	MaeLa	6805_3#16	ERR056794	PMID_24509479	28F	TRUE	TRUE	2009	Thailand	6692	carriage	28F
1585	6805_3#17-s9l	MaeLa	6805_3#17	ERR056795	PMID_24509479	9N	TRUE	TRUE	2009	Thailand	5873	carriage	9L
1586	6805_3#18-s23f	MaeLa	6805_3#18	ERR056796	PMID_24509479	23F	TRUE	TRUE	2009	Thailand	802	carriage	23F
1587	6805_3#19-s14	MaeLa	6805_3#19	ERR056797	PMID_24509479	14	TRUE	TRUE	2009	Thailand	4395	carriage	14
1588	6805_3#2-s15b	MaeLa	6805_3#2	ERR056780	PMID_24509479	15B	TRUE	TRUE	2009	Thailand	4209	carriage	15B
1589	NA	MaeLa	6805_3#20	ERR056798	PMID_24509479	NT	FALSE	NA	2009	Thailand	6697	carriage	NA
1590	6805_3#21-s22a	MaeLa	6805_3#21	ERR056799	PMID_24509479	22A	TRUE	TRUE	2009	Thailand	910	carriage	22A
1591	6805_3#22-s35b	MaeLa	6805_3#22	ERR056800	PMID_24509479	35C	TRUE	TRUE	2009	Thailand	DLV4935	carriage	35B
1592	6805_3#23-s23f	MaeLa	6805_3#23	ERR056801	PMID_24509479	23F	TRUE	TRUE	2009	Thailand	4413	carriage	23F
1593	6805_3#24-s46	MaeLa	6805_3#24	ERR056802	PMID_24509479	46	TRUE	TRUE	2009	Thailand	989	carriage	46
1594	6805_3#3-s38	MaeLa	6805_3#3	ERR056781	PMID_24509479	38	TRUE	TRUE	2009	Thailand	310	carriage	38
1595	6805_3#4-s6a	MaeLa	6805_3#4	ERR056782	PMID_24509479	6A	TRUE	TRUE	2009	Thailand	5477	carriage	6A
1596	6805_3#5-s14	MaeLa	6805_3#5	ERR056783	PMID_24509479	14	TRUE	TRUE	2009	Thailand	4396	carriage	14
1597	6805_3#6-s6b	MaeLa	6805_3#6	ERR056784	PMID_24509479	6B	TRUE	TRUE	2009	Thailand	5127	carriage	6B
1598	6805_3#7-s6a	MaeLa	6805_3#7	ERR056785	PMID_24509479	6A	TRUE	TRUE	2009	Thailand	4936	carriage	6A
1599	NA	MaeLa	6805_3#8	ERR056786	PMID_24509479	NT	FALSE	NA	2009	Thailand	448	carriage	NA
1600	6805_3#9-s14	MaeLa	6805_3#9	ERR056787	PMID_24509479	14	TRUE	TRUE	2009	Thailand	63	carriage	14
1601	NA	MaeLa	6805_4#1	ERR056803	PMID_24509479	NT	FALSE	NA	2009	Thailand	5104	carriage	NA
1602	6805_4#10-s19f	MaeLa	6805_4#10	ERR056812	PMID_24509479	19F	TRUE	TRUE	2009	Thailand	4414	carriage	19F
1603	6805_4#11-s6b	MaeLa	6805_4#11	ERR056813	PMID_24509479	6B	TRUE	TRUE	2009	Thailand	315	carriage	6B
1604	NA	MaeLa	6805_4#12	ERR056814	PMID_24509479	NT	FALSE	NA	2009	Thailand	4136	carriage	NA
1605	6805_4#13-s19f	MaeLa	6805_4#13	ERR056815	PMID_24509479	19F	TRUE	TRUE	2009	Thailand	4414	carriage	19F
1606	6805_4#14-s33b	MaeLa	6805_4#14	ERR056816	PMID_24509479	33B	TRUE	TRUE	2009	Thailand	6692	carriage	33B
1607	6805_4#15-s19f	MaeLa	6805_4#15	ERR056817	PMID_24509479	19F	TRUE	TRUE	2009	Thailand	4414	carriage	19F
1608	6805_4#16-s23f	MaeLa	6805_4#16	ERR056818	PMID_24509479	23F	TRUE	TRUE	2009	Thailand	802	carriage	23F
1609	6805_4#17-s6b	MaeLa	6805_4#17	ERR056819	PMID_24509479	6B	TRUE	TRUE	2009	Thailand	315	carriage	6B
1610	6805_4#18-s14	MaeLa	6805_4#18	ERR056820	PMID_24509479	14	TRUE	TRUE	2009	Thailand	4395	carriage	14
1611	6805_4#19-s35f	MaeLa	6805_4#19	ERR056821	PMID_24509479	35F	TRUE	TRUE	2009	Thailand	4418	carriage	35F
1612	6805_4#2-s6b	MaeLa	6805_4#2	ERR056804	PMID_24509479	6B	TRUE	TRUE	2009	Thailand	315	carriage	6B
1613	NA	MaeLa	6805_4#20	ERR056822	PMID_24509479	NT	FALSE	NA	2009	Thailand	4451	carriage	NA
1614	6805_4#21-s35f	MaeLa	6805_4#21	ERR056823	PMID_24509479	35F	TRUE	TRUE	2009	Thailand	4418	carriage	35F
1615	NA	MaeLa	6805_4#22	ERR056824	PMID_24509479	NT	FALSE	NA	2009	Thailand	4133	carriage	NA
1616	NA	MaeLa	6805_4#23	ERR056825	PMID_24509479	NT	FALSE	NA	2009	Thailand	4411	carriage	NA
1617	6805_4#24-s14	MaeLa	6805_4#24	ERR056826	PMID_24509479	14	TRUE	TRUE	2009	Thailand	63	carriage	14
1618	6805_4#3-s15a	MaeLa	6805_4#3	ERR056805	PMID_24509479	15A	TRUE	TRUE	2009	Thailand	SLV4965	carriage	15A
1619	6805_4#4-s19f	MaeLa	6805_4#4	ERR056806	PMID_24509479	19F	TRUE	TRUE	2009	Thailand	4414	carriage	19F
1620	6805_4#5-s19f	MaeLa	6805_4#5	ERR056807	PMID_24509479	19F	TRUE	TRUE	2009	Thailand	236	carriage	19F
1621	6805_4#6-s14	MaeLa	6805_4#6	ERR056808	PMID_24509479	14	TRUE	TRUE	2009	Thailand	4395	carriage	14
1622	6805_4#7-s7f	MaeLa	6805_4#7	ERR056809	PMID_24509479	7F	TRUE	TRUE	2009	Thailand	3545	carriage	7F
1623	6805_4#8-s19a	MaeLa	6805_4#8	ERR056810	PMID_24509479	19A	TRUE	TRUE	2009	Thailand	5227	carriage	19A
1624	NA	MaeLa	6805_4#9	ERR056811	PMID_24509479	NT	FALSE	NA	2009	Thailand	DLV4391	carriage	NA
1625	6805_5#1-s6a	MaeLa	6805_5#1	ERR056827	PMID_24509479	6A	TRUE	TRUE	2009	Thailand	4408	carriage	6A
1626	6805_5#10-s15a	MaeLa	6805_5#10	ERR056836	PMID_24509479	15A	TRUE	TRUE	2009	Thailand	4965	carriage	15A
1627	6805_5#11-s19a	MaeLa	6805_5#11	ERR056837	PMID_24509479	19A	TRUE	TRUE	2009	Thailand	1701	carriage	19A
1628	6805_5#12-s23f	MaeLa	6805_5#12	ERR056838	PMID_24509479	23F	TRUE	TRUE	2009	Thailand	SLV171	carriage	23F
1629	6805_5#13-s15b	MaeLa	6805_5#13	ERR056839	PMID_24509479	15B	TRUE	TRUE	2009	Thailand	1961	carriage	15B
1630	6805_5#14-s23f	MaeLa	6805_5#14	ERR056840	PMID_24509479	23F	TRUE	TRUE	2009	Thailand	4413	carriage	23F
1631	6805_5#15-s6b	MaeLa	6805_5#15	ERR056841	PMID_24509479	6B	TRUE	TRUE	2009	Thailand	4422	carriage	6B
1632	6805_5#16-s19f	MaeLa	6805_5#16	ERR056842	PMID_24509479	19F	TRUE	TRUE	2009	Thailand	236	carriage	19F
1633	6805_5#17-s31	MaeLa	6805_5#17	ERR056843	PMID_24509479	31	TRUE	TRUE	2009	Thailand	1684	carriage	31
1634	6805_5#19-s19a	MaeLa	6805_5#19	ERR056845	PMID_24509479	19A	TRUE	TRUE	2009	Thailand	230	carriage	19A
1635	6805_5#2-s14	MaeLa	6805_5#2	ERR056828	PMID_24509479	14	TRUE	TRUE	2009	Thailand	63	carriage	14
1636	6805_5#20-s23f	MaeLa	6805_5#20	ERR056846	PMID_24509479	23F	TRUE	TRUE	2009	Thailand	802	carriage	23F
1637	6805_5#21-s15a	MaeLa	6805_5#21	ERR056847	PMID_24509479	15A	TRUE	TRUE	2009	Thailand	4965	carriage	15A
1638	6805_5#22-s32a	MaeLa	6805_5#22	ERR056848	PMID_24509479	32F	TRUE	TRUE	2009	Thailand	5092	carriage	32A
1639	6805_5#23-s15c	MaeLa	6805_5#23	ERR056849	PMID_24509479	15B	TRUE	TRUE	2009	Thailand	4209	carriage	15C
1640	6805_5#3-s23f	MaeLa	6805_5#3	ERR056829	PMID_24509479	23F	TRUE	TRUE	2009	Thailand	802	carriage	23F
1641	6805_5#4-s9l	MaeLa	6805_5#4	ERR056830	PMID_24509479	9N	TRUE	TRUE	2009	Thailand	5873	carriage	9L
1642	6805_5#5-s6b	MaeLa	6805_5#5	ERR056831	PMID_24509479	6B	TRUE	TRUE	2009	Thailand	315	carriage	6B
1643	NA	MaeLa	6805_5#6	ERR056832	PMID_24509479	NT	FALSE	NA	2009	Thailand	448	carriage	NA
1644	6805_5#7-s19f	MaeLa	6805_5#7	ERR056833	PMID_24509479	19F	TRUE	TRUE	2009	Thailand	4414	carriage	19F
1645	6805_5#8-s35f	MaeLa	6805_5#8	ERR056834	PMID_24509479	35F	TRUE	TRUE	2009	Thailand	4406	carriage	35F
1646	6805_5#9-s19a	MaeLa	6805_5#9	ERR056835	PMID_24509479	19A	TRUE	TRUE	2009	Thailand	230	carriage	19A
1647	6805_6#1-s23a	MaeLa	6805_6#1	ERR056851	PMID_24509479	23A	TRUE	TRUE	2009	Thailand	SLV172	carriage	23A
1648	6805_6#10-s6a	MaeLa	6805_6#10	ERR056860	PMID_24509479	6A	TRUE	TRUE	2009	Thailand	4403	carriage	6A
1649	6805_6#11-s6b	MaeLa	6805_6#11	ERR056861	PMID_24509479	6B	TRUE	TRUE	2009	Thailand	5127	carriage	6B
1650	6805_6#12-s35b	MaeLa	6805_6#12	ERR056862	PMID_24509479	35C	TRUE	TRUE	2009	Thailand	SLV8150	carriage	35B
1651	6805_6#13-s6c	MaeLa	6805_6#13	ERR056863	PMID_24509479	6C	TRUE	TRUE	2009	Thailand	5228	carriage	6C
1652	6805_6#14-s19a	MaeLa	6805_6#14	ERR056864	PMID_24509479	19A	TRUE	TRUE	2009	Thailand	1701	carriage	19A
1653	6805_6#15-s13	MaeLa	6805_6#15	ERR056865	PMID_24509479	13	TRUE	TRUE	2009	Thailand	901	carriage	13
1654	6805_6#16-s14	MaeLa	6805_6#16	ERR056866	PMID_24509479	14	TRUE	TRUE	2009	Thailand	4395	carriage	14
1655	6805_6#17-s19f	MaeLa	6805_6#17	ERR056867	PMID_24509479	19F	TRUE	TRUE	2009	Thailand	4414	carriage	19F
1656	6805_6#18-s23f	MaeLa	6805_6#18	ERR056868	PMID_24509479	23F	TRUE	TRUE	2009	Thailand	802	carriage	23F
1657	6805_6#19-s23f	MaeLa	6805_6#19	ERR056869	PMID_24509479	23F	TRUE	TRUE	2009	Thailand	4413	carriage	23F
1658	6805_6#2-s33c	MaeLa	6805_6#2	ERR056852	PMID_24509479	33C	TRUE	TRUE	2009	Thailand	5096	carriage	33C
1659	6805_6#20-s6c	MaeLa	6805_6#20	ERR056870	PMID_24509479	6C	TRUE	TRUE	2009	Thailand	DLV6769	carriage	6C
1660	NA	MaeLa	6805_6#21	ERR056871	PMID_24509479	NT	FALSE	NA	2009	Thailand	4391	carriage	NA
1661	NA	MaeLa	6805_6#22	ERR056872	PMID_24509479	NT	FALSE	NA	2009	Thailand	5093	carriage	NA
1662	6805_6#23-s14	MaeLa	6805_6#23	ERR056873	PMID_24509479	14	TRUE	TRUE	2009	Thailand	4395	carriage	14
1663	6805_6#24-s34	MaeLa	6805_6#24	ERR056874	PMID_24509479	34	TRUE	TRUE	2009	Thailand	SLV4955	carriage	34
1664	6805_6#3-s23f	MaeLa	6805_6#3	ERR056853	PMID_24509479	23F	TRUE	TRUE	2009	Thailand	4413	carriage	23F
1665	NA	MaeLa	6805_6#4	ERR056854	PMID_24509479	NT	FALSE	NA	2009	Thailand	448	carriage	NA
1666	6805_6#5-s35b	MaeLa	6805_6#5	ERR056855	PMID_24509479	35C	TRUE	TRUE	2009	Thailand	8150	carriage	35B
1667	6805_6#6-s14	MaeLa	6805_6#6	ERR056856	PMID_24509479	14	TRUE	TRUE	2009	Thailand	63	carriage	14
1668	6805_6#8-s34	MaeLa	6805_6#8	ERR056858	PMID_24509479	34	TRUE	TRUE	2009	Thailand	1439	carriage	34
1669	NA	MaeLa	6805_6#9	ERR056859	PMID_24509479	NT	FALSE	NA	2009	Thailand	4133	carriage	NA
1670	6805_7#1-s18c	MaeLa	6805_7#1	ERR056875	PMID_24509479	18C	TRUE	TRUE	2009	Thailand	870	carriage	18C
1671	6805_7#10-s19f	MaeLa	6805_7#10	ERR056884	PMID_24509479	19F	TRUE	TRUE	2009	Thailand	4414	carriage	19F
1672	6805_7#11-s10b	MaeLa	6805_7#11	ERR056885	PMID_24509479	10B	TRUE	TRUE	2009	Thailand	3735	carriage	10B
1673	6805_7#12-s10b	MaeLa	6805_7#12	ERR056886	PMID_24509479	10B	TRUE	TRUE	2009	Thailand	3735	carriage	10B
1674	6805_7#13-s15b	MaeLa	6805_7#13	ERR056887	PMID_24509479	15B	TRUE	TRUE	2009	Thailand	4209	carriage	15B
1675	6805_7#14-s14	MaeLa	6805_7#14	ERR056888	PMID_24509479	14	TRUE	TRUE	2009	Thailand	63	carriage	14
1676	6805_7#15-s21	MaeLa	6805_7#15	ERR056889	PMID_24509479	21	TRUE	TRUE	2009	Thailand	5103	carriage	21
1677	6805_7#16-s19a	MaeLa	6805_7#16	ERR056890	PMID_24509479	19A	TRUE	TRUE	2009	Thailand	5227	carriage	19A
1678	6805_7#17-s10b	MaeLa	6805_7#17	ERR056891	PMID_24509479	10B	TRUE	TRUE	2009	Thailand	3735	carriage	10B
1679	6805_7#18-s20	MaeLa	6805_7#18	ERR056892	PMID_24509479	20	TRUE	TRUE	2009	Thailand	6693	carriage	20
1680	6805_7#19-s35b	MaeLa	6805_7#19	ERR056893	PMID_24509479	35C	TRUE	TRUE	2009	Thailand	SLV4935	carriage	35B
1681	6805_7#2-s6c	MaeLa	6805_7#2	ERR056876	PMID_24509479	6C	TRUE	TRUE	2009	Thailand	4420	carriage	6C
1682	6805_7#20-s6c	MaeLa	6805_7#20	ERR056894	PMID_24509479	6C	TRUE	TRUE	2009	Thailand	4420	carriage	6C
1683	6805_7#21-s24f	MaeLa	6805_7#21	ERR056895	PMID_24509479	24F	TRUE	TRUE	2009	Thailand	6696	carriage	24F
1684	NA	MaeLa	6805_7#22	ERR056896	PMID_24509479	6B	TRUE	FALSE	2009	Thailand	6703	carriage	NA
1685	NA	MaeLa	6805_7#23	ERR056897	PMID_24509479	NT	FALSE	NA	2009	Thailand	4133	carriage	NA
1686	NA	MaeLa	6805_7#3	ERR056877	PMID_24509479	21	TRUE	FALSE	2009	Thailand	5103	carriage	NA
1687	6805_7#4-s24f	MaeLa	6805_7#4	ERR056878	PMID_24509479	24F	TRUE	TRUE	2009	Thailand	6696	carriage	24F
1688	NA	MaeLa	6805_7#5	ERR056879	PMID_24509479	NT	FALSE	NA	2009	Thailand	4398	carriage	NA
1689	6805_7#6-s6a	MaeLa	6805_7#6	ERR056880	PMID_24509479	6A	TRUE	TRUE	2009	Thailand	4408	carriage	6A
1690	6805_7#7-s19f	MaeLa	6805_7#7	ERR056881	PMID_24509479	19F	TRUE	TRUE	2009	Thailand	236	carriage	19F
1691	NA	MaeLa	6805_7#9	ERR056883	PMID_24509479	31	TRUE	FALSE	2009	Thailand	1684	carriage	NA
1692	6807_1#1-s19f	MaeLa	6807_1#1	ERR057759	PMID_24509479	19F	TRUE	TRUE	2009	Thailand	236	carriage	19F
1693	6807_1#10-s6a	MaeLa	6807_1#10	ERR057768	PMID_24509479	6A	TRUE	TRUE	2009	Thailand	4936	carriage	6A
1694	6807_1#11-s19f	MaeLa	6807_1#11	ERR057769	PMID_24509479	19F	TRUE	TRUE	2009	Thailand	SLV5106	carriage	19F
1695	6807_1#12-s19f	MaeLa	6807_1#12	ERR057770	PMID_24509479	19F	TRUE	TRUE	2009	Thailand	SLV5106	carriage	19F
1696	6807_1#13-s23f	MaeLa	6807_1#13	ERR057771	PMID_24509479	23F	TRUE	TRUE	2009	Thailand	4413	carriage	23F
1697	NA	MaeLa	6807_1#14	ERR057772	PMID_24509479	NT	FALSE	NA	2009	Thailand	SLV4137	carriage	NA
1698	6807_1#15-s23f	MaeLa	6807_1#15	ERR057773	PMID_24509479	23F	TRUE	TRUE	2009	Thailand	4413	carriage	23F
1699	6807_1#16-s6b	MaeLa	6807_1#16	ERR057774	PMID_24509479	6B	TRUE	TRUE	2009	Thailand	315	carriage	6B
1700	6807_1#17-s35b	MaeLa	6807_1#17	ERR057775	PMID_24509479	29	TRUE	TRUE	2009	Thailand	DLV4935	carriage	35B
1701	6807_1#18-s14	MaeLa	6807_1#18	ERR057776	PMID_24509479	14	TRUE	TRUE	2009	Thailand	4395	carriage	14
1702	6807_1#19-s19f	MaeLa	6807_1#19	ERR057777	PMID_24509479	19F	TRUE	TRUE	2009	Thailand	4414	carriage	19F
1703	NA	MaeLa	6807_1#2	ERR057760	PMID_24509479	NT	FALSE	NA	2009	Thailand	4398	carriage	NA
1704	6807_1#20-s18c	MaeLa	6807_1#20	ERR057778	PMID_24509479	18C	TRUE	TRUE	2009	Thailand	870	carriage	18C
1705	6807_1#21-s14	MaeLa	6807_1#21	ERR057779	PMID_24509479	14	TRUE	TRUE	2009	Thailand	63	carriage	14
1706	6807_1#22-s15b	MaeLa	6807_1#22	ERR057780	PMID_24509479	15B	TRUE	TRUE	2009	Thailand	1961	carriage	15B
1707	6807_1#24-s23f	MaeLa	6807_1#24	ERR057782	PMID_24509479	23F	TRUE	TRUE	2009	Thailand	SLV171	carriage	23F
1708	6807_1#3-s34	MaeLa	6807_1#3	ERR057761	PMID_24509479	34	TRUE	TRUE	2009	Thailand	1439	carriage	34
1709	6807_1#4-s34	MaeLa	6807_1#4	ERR057762	PMID_24509479	34	TRUE	TRUE	2009	Thailand	4955	carriage	34
1710	6807_1#5-s15c	MaeLa	6807_1#5	ERR057763	PMID_24509479	15C	TRUE	TRUE	2009	Thailand	4209	carriage	15C
1711	6807_1#6-s6a	MaeLa	6807_1#6	ERR057764	PMID_24509479	6A	TRUE	TRUE	2009	Thailand	4403	carriage	6A
1712	6807_1#7-s4	MaeLa	6807_1#7	ERR057765	PMID_24509479	4	TRUE	TRUE	2009	Thailand	5120	carriage	4
1713	6807_1#8-s23f	MaeLa	6807_1#8	ERR057766	PMID_24509479	23F	TRUE	TRUE	2009	Thailand	802	carriage	23F
1714	6807_1#9-s23f	MaeLa	6807_1#9	ERR057767	PMID_24509479	23F	TRUE	TRUE	2009	Thailand	802	carriage	23F
1715	6807_2#1-s23f	MaeLa	6807_2#1	ERR057783	PMID_24509479	23F	TRUE	TRUE	2009	Thailand	4413	carriage	23F
1716	6807_2#10-s19f	MaeLa	6807_2#10	ERR057792	PMID_24509479	19F	TRUE	TRUE	2009	Thailand	4414	carriage	19F
1717	6807_2#11-s10b	MaeLa	6807_2#11	ERR057793	PMID_24509479	10B	TRUE	TRUE	2009	Thailand	3735	carriage	10B
1718	6807_2#12-s34	MaeLa	6807_2#12	ERR057794	PMID_24509479	34	TRUE	TRUE	2009	Thailand	4955	carriage	34
1719	6807_2#13-s18f	MaeLa	6807_2#13	ERR057795	PMID_24509479	18C	TRUE	TRUE	2009	Thailand	6717	carriage	18F
1720	6807_2#14-s19f	MaeLa	6807_2#14	ERR057796	PMID_24509479	19F	TRUE	TRUE	2009	Thailand	4414	carriage	19F
1721	NA	MaeLa	6807_2#15	ERR057797	PMID_24509479	NT	FALSE	NA	2009	Thailand	448	carriage	NA
1722	6807_2#16-s19f	MaeLa	6807_2#16	ERR057798	PMID_24509479	19F	TRUE	TRUE	2009	Thailand	4414	carriage	19F
1723	6807_2#17-s19a	MaeLa	6807_2#17	ERR057799	PMID_24509479	19A	TRUE	TRUE	2009	Thailand	1701	carriage	19A
1724	NA	MaeLa	6807_2#18	ERR057800	PMID_24509479	NT	FALSE	NA	2009	Thailand	6705	carriage	NA
1725	6807_2#19-s23f	MaeLa	6807_2#19	ERR057801	PMID_24509479	23F	TRUE	TRUE	2009	Thailand	802	carriage	23F
1726	NA	MaeLa	6807_2#2	ERR057784	PMID_24509479	NT	FALSE	NA	2009	Thailand	4133	carriage	NA
1727	6807_2#20-s37	MaeLa	6807_2#20	ERR057802	PMID_24509479	37	TRUE	TRUE	2009	Thailand	1033	carriage	37
1728	NA	MaeLa	6807_2#21	ERR057803	PMID_24509479	NT	FALSE	NA	2009	Thailand	4133	carriage	NA
1729	6807_2#22-s15c	MaeLa	6807_2#22	ERR057804	PMID_24509479	15C	TRUE	TRUE	2009	Thailand	4209	carriage	15C
1730	6807_2#23-s17f	MaeLa	6807_2#23	ERR057805	PMID_24509479	17F	TRUE	TRUE	2009	Thailand	2355	carriage	17F
1731	6807_2#24-s19f	MaeLa	6807_2#24	ERR057806	PMID_24509479	19F	TRUE	TRUE	2009	Thailand	4414	carriage	19F
1732	6807_2#3-s19f	MaeLa	6807_2#3	ERR057785	PMID_24509479	19F	TRUE	TRUE	2009	Thailand	4414	carriage	19F
1733	6807_2#4-s6a	MaeLa	6807_2#4	ERR057786	PMID_24509479	6A	TRUE	TRUE	2009	Thailand	4403	carriage	6A
1734	6807_2#5-s23f	MaeLa	6807_2#5	ERR057787	PMID_24509479	23F	TRUE	TRUE	2009	Thailand	802	carriage	23F
1735	6807_2#6-s19f	MaeLa	6807_2#6	ERR057788	PMID_24509479	19F	TRUE	TRUE	2009	Thailand	4414	carriage	19F
1736	6807_2#7-s19f	MaeLa	6807_2#7	ERR057789	PMID_24509479	19F	TRUE	TRUE	2009	Thailand	4414	carriage	19F
1737	6807_2#8-s6a	MaeLa	6807_2#8	ERR057790	PMID_24509479	6A	TRUE	TRUE	2009	Thailand	2528	carriage	6A
1738	6807_2#9-s23f	MaeLa	6807_2#9	ERR057791	PMID_24509479	23F	TRUE	TRUE	2009	Thailand	802	carriage	23F
1739	6807_3#1-s19f	MaeLa	6807_3#1	ERR057807	PMID_24509479	19F	TRUE	TRUE	2009	Thailand	4414	carriage	19F
1740	6807_3#10-s6a	MaeLa	6807_3#10	ERR057816	PMID_24509479	6A	TRUE	TRUE	2009	Thailand	4936	carriage	6A
1741	6807_3#11-s10b	MaeLa	6807_3#11	ERR057817	PMID_24509479	10B	TRUE	TRUE	2009	Thailand	3735	carriage	10B
1742	6807_3#12-s14	MaeLa	6807_3#12	ERR057818	PMID_24509479	14	TRUE	TRUE	2009	Thailand	63	carriage	14
1743	6807_3#13-s34	MaeLa	6807_3#13	ERR057819	PMID_24509479	34	TRUE	TRUE	2009	Thailand	1439	carriage	34
1744	NA	MaeLa	6807_3#15	ERR057821	PMID_24509479	NT	FALSE	NA	2009	Thailand	unknown	carriage	NA
1745	6807_3#16-s15b	MaeLa	6807_3#16	ERR057822	PMID_24509479	15B	TRUE	TRUE	2009	Thailand	4209	carriage	15B
1746	6807_3#17-s23f	MaeLa	6807_3#17	ERR057823	PMID_24509479	23F	TRUE	TRUE	2009	Thailand	SLV4415	carriage	23F
1747	NA	MaeLa	6807_3#18	ERR057824	PMID_24509479	NT	FALSE	NA	2009	Thailand	5093	carriage	NA
1748	6807_3#19-s19f	MaeLa	6807_3#19	ERR057825	PMID_24509479	19F	TRUE	TRUE	2009	Thailand	4414	carriage	19F
1749	6807_3#2-s6a	MaeLa	6807_3#2	ERR057808	PMID_24509479	6A	TRUE	TRUE	2009	Thailand	4403	carriage	6A
1750	6807_3#20-s34	MaeLa	6807_3#20	ERR057826	PMID_24509479	34	TRUE	TRUE	2009	Thailand	1439	carriage	34
1751	6807_3#21-s19a	MaeLa	6807_3#21	ERR057827	PMID_24509479	19A	TRUE	TRUE	2009	Thailand	1701	carriage	19A
1752	6807_3#22-s19f	MaeLa	6807_3#22	ERR057828	PMID_24509479	19F	TRUE	TRUE	2009	Thailand	4414	carriage	19F
1753	6807_3#23-s6b	MaeLa	6807_3#23	ERR057829	PMID_24509479	6B	TRUE	TRUE	2009	Thailand	315	carriage	6B
1754	NA	MaeLa	6807_3#3	ERR057809	PMID_24509479	NT	FALSE	NA	2009	Thailand	5127	carriage	NA
1755	6807_3#4-s15c	MaeLa	6807_3#4	ERR057810	PMID_24509479	15C	TRUE	TRUE	2009	Thailand	1961	carriage	15C
1756	NA	MaeLa	6807_3#5	ERR057811	PMID_24509479	NT	FALSE	NA	2009	Thailand	4421	carriage	NA
1757	6807_3#6-s14	MaeLa	6807_3#6	ERR057812	PMID_24509479	14	TRUE	TRUE	2009	Thailand	63	carriage	14
1758	6807_3#7-s6b	MaeLa	6807_3#7	ERR057813	PMID_24509479	6B	TRUE	TRUE	2009	Thailand	5127	carriage	6B
1759	NA	MaeLa	6807_3#8	ERR057814	PMID_24509479	NT	FALSE	NA	2009	Thailand	DLV4398	carriage	NA
1760	6807_3#9-s10a	MaeLa	6807_3#9	ERR057815	PMID_24509479	10A	TRUE	TRUE	2009	Thailand	DLV4113	carriage	10A
1761	6823_1#10-s19a	MaeLa	6823_1#10	ERR057839	PMID_24509479	19A	TRUE	TRUE	2009	Thailand	5227	carriage	19A
1762	6823_1#11-s13	MaeLa	6823_1#11	ERR057840	PMID_24509479	13	TRUE	TRUE	2009	Thailand	5115	carriage	13
1763	6823_1#12-s13	MaeLa	6823_1#12	ERR057841	PMID_24509479	13	TRUE	TRUE	2009	Thailand	901	carriage	13
1764	6823_1#13-s23f	MaeLa	6823_1#13	ERR057842	PMID_24509479	23F	TRUE	TRUE	2009	Thailand	2218	carriage	23F
1765	6823_1#14-s6c	MaeLa	6823_1#14	ERR057843	PMID_24509479	6C	TRUE	TRUE	2009	Thailand	4420	carriage	6C
1766	6823_1#15-s19f	MaeLa	6823_1#15	ERR057844	PMID_24509479	19F	TRUE	TRUE	2009	Thailand	4414	carriage	19F
1767	6823_1#16-s23f	MaeLa	6823_1#16	ERR057845	PMID_24509479	23F	TRUE	TRUE	2009	Thailand	802	carriage	23F
1768	6823_1#17-s19f	MaeLa	6823_1#17	ERR057846	PMID_24509479	19F	TRUE	TRUE	2009	Thailand	4414	carriage	19F
1769	6823_1#18-s19f	MaeLa	6823_1#18	ERR057847	PMID_24509479	19F	TRUE	TRUE	2009	Thailand	4414	carriage	19F
1770	6823_1#19-s15b	MaeLa	6823_1#19	ERR057848	PMID_24509479	15B	TRUE	TRUE	2009	Thailand	4209	carriage	15B
1771	6823_1#2-s15c	MaeLa	6823_1#2	ERR057831	PMID_24509479	15B	TRUE	TRUE	2009	Thailand	1961	carriage	15C
1772	6823_1#20-s23f	MaeLa	6823_1#20	ERR057849	PMID_24509479	23F	TRUE	TRUE	2009	Thailand	242	carriage	23F
1773	6823_1#21-s35b	MaeLa	6823_1#21	ERR057850	PMID_24509479	35C	TRUE	TRUE	2009	Thailand	7649	carriage	35B
1774	6823_1#22-s18a	MaeLa	6823_1#22	ERR057851	PMID_24509479	18A	TRUE	TRUE	2009	Thailand	DLV3789	carriage	18A
1775	6823_1#23-s13	MaeLa	6823_1#23	ERR057852	PMID_24509479	13	TRUE	TRUE	2009	Thailand	SLV5115	carriage	13
1776	6823_1#24-s19a	MaeLa	6823_1#24	ERR057853	PMID_24509479	19A	TRUE	TRUE	2009	Thailand	1701	carriage	19A
1777	6823_1#3-s6b	MaeLa	6823_1#3	ERR057832	PMID_24509479	6B	TRUE	TRUE	2009	Thailand	315	carriage	6B
1778	6823_1#5-s19f	MaeLa	6823_1#5	ERR057834	PMID_24509479	19F	TRUE	TRUE	2009	Thailand	4414	carriage	19F
1779	NA	MaeLa	6823_1#7	ERR057836	PMID_24509479	NT	FALSE	NA	2009	Thailand	4390	carriage	NA
1780	NA	MaeLa	6823_1#8	ERR057837	PMID_24509479	NT	FALSE	NA	2009	Thailand	4133	carriage	NA
1781	6823_1#9-s6b	MaeLa	6823_1#9	ERR057838	PMID_24509479	6B	TRUE	TRUE	2009	Thailand	6703	carriage	6B
1782	6823_2#1-s19f	MaeLa	6823_2#1	ERR057854	PMID_24509479	19F	TRUE	TRUE	2009	Thailand	4414	carriage	19F
1783	6823_2#10-s19f	MaeLa	6823_2#10	ERR057863	PMID_24509479	19F	TRUE	TRUE	2009	Thailand	4414	carriage	19F
1784	6823_2#11-s6b	MaeLa	6823_2#11	ERR057864	PMID_24509479	6B	TRUE	TRUE	2009	Thailand	4422	carriage	6B
1785	6823_2#12-s6b	MaeLa	6823_2#12	ERR057865	PMID_24509479	6B	TRUE	TRUE	2009	Thailand	4422	carriage	6B
1786	6823_2#13-s19b	MaeLa	6823_2#13	ERR057866	PMID_24509479	19B	TRUE	TRUE	2009	Thailand	DLV8406	carriage	19B
1787	6823_2#14-s15a	MaeLa	6823_2#14	ERR057867	PMID_24509479	15A	TRUE	TRUE	2009	Thailand	4965	carriage	15A
1788	6823_2#15-s21	MaeLa	6823_2#15	ERR057868	PMID_24509479	21	TRUE	TRUE	2009	Thailand	5103	carriage	21
1789	6823_2#16-s6a	MaeLa	6823_2#16	ERR057869	PMID_24509479	6A	TRUE	TRUE	2009	Thailand	4403	carriage	6A
1790	6823_2#17-s34	MaeLa	6823_2#17	ERR057870	PMID_24509479	34	TRUE	TRUE	2009	Thailand	1439	carriage	34
1791	6823_2#18-s19f	MaeLa	6823_2#18	ERR057871	PMID_24509479	19F	TRUE	TRUE	2009	Thailand	236	carriage	19F
1792	6823_2#19-s19f	MaeLa	6823_2#19	ERR057872	PMID_24509479	19F	TRUE	TRUE	2009	Thailand	236	carriage	19F
1793	6823_2#2-s19f	MaeLa	6823_2#2	ERR057855	PMID_24509479	19F	TRUE	TRUE	2009	Thailand	4414	carriage	19F
1794	NA	MaeLa	6823_2#20	ERR057873	PMID_24509479	NT	FALSE	NA	2009	Thailand	4136	carriage	NA
1795	6823_2#21-s34	MaeLa	6823_2#21	ERR057874	PMID_24509479	34	TRUE	TRUE	2009	Thailand	SLV4955	carriage	34
1796	6823_2#22-s10f	MaeLa	6823_2#22	ERR057875	PMID_24509479	10B	TRUE	TRUE	2009	Thailand	SLV3735	carriage	10F
1797	6823_2#23-s19f	MaeLa	6823_2#23	ERR057876	PMID_24509479	19F	TRUE	TRUE	2009	Thailand	4414	carriage	19F
1798	6823_2#24-s11a	MaeLa	6823_2#24	ERR057877	PMID_24509479	11A	TRUE	TRUE	2009	Thailand	99	carriage	11A
1799	6823_2#3-s19a	MaeLa	6823_2#3	ERR057856	PMID_24509479	19A	TRUE	TRUE	2009	Thailand	1701	carriage	19A
1800	6823_2#4-s23f	MaeLa	6823_2#4	ERR057857	PMID_24509479	23F	TRUE	TRUE	2009	Thailand	242	carriage	23F
1801	6823_2#5-s23f	MaeLa	6823_2#5	ERR057858	PMID_24509479	23F	TRUE	TRUE	2009	Thailand	4413	carriage	23F
1802	6823_2#6-s35b	MaeLa	6823_2#6	ERR057859	PMID_24509479	35C	TRUE	TRUE	2009	Thailand	SLV4935	carriage	35B
1803	6823_2#7-s34	MaeLa	6823_2#7	ERR057860	PMID_24509479	34	TRUE	TRUE	2009	Thailand	1439	carriage	34
1804	6823_2#8-s6b	MaeLa	6823_2#8	ERR057861	PMID_24509479	6B	TRUE	TRUE	2009	Thailand	4422	carriage	6B
1805	6823_2#9-s14	MaeLa	6823_2#9	ERR057862	PMID_24509479	14	TRUE	TRUE	2009	Thailand	63	carriage	14
1806	6823_3#1-s6c	MaeLa	6823_3#1	ERR057878	PMID_24509479	6C	TRUE	TRUE	2009	Thailand	DLV6769	carriage	6C
1807	6823_3#10-s23f	MaeLa	6823_3#10	ERR057887	PMID_24509479	23F	TRUE	TRUE	2009	Thailand	802	carriage	23F
1808	6823_3#11-s19f	MaeLa	6823_3#11	ERR057888	PMID_24509479	19F	TRUE	TRUE	2009	Thailand	4414	carriage	19F
1809	6823_3#12-s19f	MaeLa	6823_3#12	ERR057889	PMID_24509479	19F	TRUE	TRUE	2009	Thailand	81	carriage	19F
1810	6823_3#13-s19a	MaeLa	6823_3#13	ERR057890	PMID_24509479	19A	TRUE	TRUE	2009	Thailand	1701	carriage	19A
1811	6823_3#14-s19f	MaeLa	6823_3#14	ERR057891	PMID_24509479	19F	TRUE	TRUE	2009	Thailand	4414	carriage	19F
1812	6823_3#15-s6c	MaeLa	6823_3#15	ERR057892	PMID_24509479	6C	TRUE	TRUE	2009	Thailand	5228	carriage	6C
1813	6823_3#16-s19f	MaeLa	6823_3#16	ERR057893	PMID_24509479	19F	TRUE	TRUE	2009	Thailand	4414	carriage	19F
1814	NA	MaeLa	6823_3#17	ERR057894	PMID_24509479	NT	FALSE	NA	2009	Thailand	6705	carriage	NA
1815	6823_3#18-s19f	MaeLa	6823_3#18	ERR057895	PMID_24509479	19F	TRUE	TRUE	2009	Thailand	4414	carriage	19F
1816	6823_3#19-s14	MaeLa	6823_3#19	ERR057896	PMID_24509479	14	TRUE	TRUE	2009	Thailand	4395	carriage	14
1817	6823_3#2-s6a	MaeLa	6823_3#2	ERR057879	PMID_24509479	6A	TRUE	TRUE	2009	Thailand	4966	carriage	6A
1818	6823_3#20-s13	MaeLa	6823_3#20	ERR057897	PMID_24509479	13	TRUE	TRUE	2009	Thailand	unknown	carriage	13
1819	6823_3#21-s6b	MaeLa	6823_3#21	ERR057898	PMID_24509479	6B	TRUE	TRUE	2009	Thailand	315	carriage	6B
1820	6823_3#22-s19f	MaeLa	6823_3#22	ERR057899	PMID_24509479	19F	TRUE	TRUE	2009	Thailand	4414	carriage	19F
1821	NA	MaeLa	6823_3#23	ERR057900	PMID_24509479	NT	FALSE	NA	2009	Thailand	4136	carriage	NA
1822	6823_3#24-s6a	MaeLa	6823_3#24	ERR057901	PMID_24509479	6A	TRUE	TRUE	2009	Thailand	982	carriage	6A
1823	6823_3#3-s19f	MaeLa	6823_3#3	ERR057880	PMID_24509479	19F	TRUE	TRUE	2009	Thailand	4414	carriage	19F
1824	6823_3#4-s10x	MaeLa	6823_3#4	ERR057881	PMID_24509479	10B	TRUE	TRUE	2009	Thailand	5123	carriage	10X
1825	NA	MaeLa	6823_3#5	ERR057882	PMID_24509479	NT	FALSE	NA	2009	Thailand	4390	carriage	NA
1826	6823_3#6-s23f	MaeLa	6823_3#6	ERR057883	PMID_24509479	23F	TRUE	TRUE	2009	Thailand	4413	carriage	23F
1827	6823_3#7-s14	MaeLa	6823_3#7	ERR057884	PMID_24509479	14	TRUE	TRUE	2009	Thailand	4395	carriage	14
1828	6823_3#8-s11a	MaeLa	6823_3#8	ERR057885	PMID_24509479	11A	TRUE	TRUE	2009	Thailand	SLV99	carriage	11A
1829	6823_3#9-s11a	MaeLa	6823_3#9	ERR057886	PMID_24509479	11A	TRUE	TRUE	2009	Thailand	SLV99	carriage	11A
1830	6823_4#1-s6a	MaeLa	6823_4#1	ERR057902	PMID_24509479	6A	TRUE	TRUE	2009	Thailand	315	carriage	6A
1831	NA	MaeLa	6823_4#10	ERR057911	PMID_24509479	NT	FALSE	NA	2009	Thailand	448	carriage	NA
1832	6823_4#11-s15a	MaeLa	6823_4#11	ERR057912	PMID_24509479	15A	TRUE	TRUE	2009	Thailand	4965	carriage	15A
1833	6823_4#12-s19f	MaeLa	6823_4#12	ERR057913	PMID_24509479	19F	TRUE	TRUE	2009	Thailand	SLV4414	carriage	19F
1834	6823_4#13-s23f	MaeLa	6823_4#13	ERR057914	PMID_24509479	23F	TRUE	TRUE	2009	Thailand	2218	carriage	23F
1835	6823_4#14-s23f	MaeLa	6823_4#14	ERR057915	PMID_24509479	23F	TRUE	TRUE	2009	Thailand	802	carriage	23F
1836	6823_4#15-s6b	MaeLa	6823_4#15	ERR057916	PMID_24509479	6B	TRUE	TRUE	2009	Thailand	315	carriage	6B
1837	NA	MaeLa	6823_4#16	ERR057917	PMID_24509479	NT	FALSE	NA	2009	Thailand	SLV4133	carriage	NA
1838	NA	MaeLa	6823_4#17	ERR057918	PMID_24509479	NT	FALSE	NA	2009	Thailand	5093	carriage	NA
1839	6823_4#18-s34	MaeLa	6823_4#18	ERR057919	PMID_24509479	34	TRUE	TRUE	2009	Thailand	1439	carriage	34
1840	6823_4#19-s6b	MaeLa	6823_4#19	ERR057920	PMID_24509479	6B	TRUE	TRUE	2009	Thailand	4422	carriage	6B
1841	6823_4#2-s19f	MaeLa	6823_4#2	ERR057903	PMID_24509479	19F	TRUE	TRUE	2009	Thailand	4414	carriage	19F
1842	NA	MaeLa	6823_4#20	ERR057921	PMID_24509479	NT	FALSE	NA	2009	Thailand	4133	carriage	NA
1843	6823_4#21-s14	MaeLa	6823_4#21	ERR057922	PMID_24509479	14	TRUE	TRUE	2009	Thailand	4395	carriage	14
1844	6823_4#22-s19a	MaeLa	6823_4#22	ERR057923	PMID_24509479	19A	TRUE	TRUE	2009	Thailand	1701	carriage	19A
1845	6823_4#23-s10f	MaeLa	6823_4#23	ERR057924	PMID_24509479	10F	TRUE	TRUE	2009	Thailand	SLV3735	carriage	10F
1846	6823_4#24-s23f	MaeLa	6823_4#24	ERR057925	PMID_24509479	23F	TRUE	TRUE	2009	Thailand	802	carriage	23F
1847	6823_4#3-s13	MaeLa	6823_4#3	ERR057904	PMID_24509479	13	TRUE	TRUE	2009	Thailand	901	carriage	13
1848	6823_4#4-s6b	MaeLa	6823_4#4	ERR057905	PMID_24509479	6B	TRUE	TRUE	2009	Thailand	6703	carriage	6B
1849	NA	MaeLa	6823_4#5	ERR057906	PMID_24509479	NT	FALSE	NA	2009	Thailand	unknown	carriage	NA
1850	6823_4#6-s23f	MaeLa	6823_4#6	ERR057907	PMID_24509479	23F	TRUE	TRUE	2009	Thailand	172	carriage	23F
1851	6823_4#7-s14	MaeLa	6823_4#7	ERR057908	PMID_24509479	14	TRUE	TRUE	2009	Thailand	63	carriage	14
1852	6823_4#8-s6a	MaeLa	6823_4#8	ERR057909	PMID_24509479	6A	TRUE	TRUE	2009	Thailand	DLV7671	carriage	6A
1853	6823_4#9-s6a	MaeLa	6823_4#9	ERR057910	PMID_24509479	6A	TRUE	TRUE	2009	Thailand	4966	carriage	6A
1854	6823_5#1-s15c	MaeLa	6823_5#1	ERR057926	PMID_24509479	15C	TRUE	TRUE	2009	Thailand	4209	carriage	15C
1855	6823_5#10-s19f	MaeLa	6823_5#10	ERR057935	PMID_24509479	19F	TRUE	TRUE	2009	Thailand	4414	carriage	19F
1856	6823_5#11-s10x	MaeLa	6823_5#11	ERR057936	PMID_24509479	33B	TRUE	TRUE	2009	Thailand	5123	carriage	10X
1857	6823_5#12-s6b	MaeLa	6823_5#12	ERR057937	PMID_24509479	6B	TRUE	TRUE	2009	Thailand	6831	carriage	6B
1858	6823_5#13-s15c	MaeLa	6823_5#13	ERR057938	PMID_24509479	15C	TRUE	TRUE	2009	Thailand	4209	carriage	15C
1859	6823_5#14-s14	MaeLa	6823_5#14	ERR057939	PMID_24509479	14	TRUE	TRUE	2009	Thailand	4396	carriage	14
1860	6823_5#15-s23f	MaeLa	6823_5#15	ERR057940	PMID_24509479	23F	TRUE	TRUE	2009	Thailand	SLV4415	carriage	23F
1861	6823_5#16-s32a	MaeLa	6823_5#16	ERR057941	PMID_24509479	32F	TRUE	TRUE	2009	Thailand	SLV4415	carriage	32A
1862	6823_5#17-s6c	MaeLa	6823_5#17	ERR057942	PMID_24509479	6C	TRUE	TRUE	2009	Thailand	5109	carriage	6C
1863	6823_5#18-s11a	MaeLa	6823_5#18	ERR057943	PMID_24509479	11A	TRUE	TRUE	2009	Thailand	99	carriage	11A
1864	6823_5#19-s35f	MaeLa	6823_5#19	ERR057944	PMID_24509479	35F	TRUE	TRUE	2009	Thailand	4406	carriage	35F
1865	6823_5#2-s6a	MaeLa	6823_5#2	ERR057927	PMID_24509479	6A	TRUE	TRUE	2009	Thailand	4403	carriage	6A
1866	6823_5#20-s6a	MaeLa	6823_5#20	ERR057945	PMID_24509479	6A	TRUE	TRUE	2009	Thailand	4966	carriage	6A
1867	6823_5#21-s19f	MaeLa	6823_5#21	ERR057946	PMID_24509479	19F	TRUE	TRUE	2009	Thailand	4414	carriage	19F
1868	6823_5#22-s14	MaeLa	6823_5#22	ERR057947	PMID_24509479	14	TRUE	TRUE	2009	Thailand	63	carriage	14
1869	NA	MaeLa	6823_5#23	ERR057948	PMID_24509479	9L	TRUE	FALSE	2009	Thailand	5873	carriage	NA
1870	6823_5#24-s19f	MaeLa	6823_5#24	ERR057949	PMID_24509479	19F	TRUE	TRUE	2009	Thailand	SLV4414	carriage	19F
1871	6823_5#3-s15c	MaeLa	6823_5#3	ERR057928	PMID_24509479	15A	TRUE	TRUE	2009	Thailand	SLV1961	carriage	15C
1872	6823_5#4-s19f	MaeLa	6823_5#4	ERR057929	PMID_24509479	19F	TRUE	TRUE	2009	Thailand	4414	carriage	19F
1873	6823_5#5-s23f	MaeLa	6823_5#5	ERR057930	PMID_24509479	23F	TRUE	TRUE	2009	Thailand	802	carriage	23F
1874	6823_5#6-s19f	MaeLa	6823_5#6	ERR057931	PMID_24509479	19F	TRUE	TRUE	2009	Thailand	4414	carriage	19F
1875	NA	MaeLa	6823_5#7	ERR057932	PMID_24509479	NT	FALSE	NA	2009	Thailand	4421	carriage	NA
1876	6823_5#8-s23f	MaeLa	6823_5#8	ERR057933	PMID_24509479	23F	TRUE	TRUE	2009	Thailand	242	carriage	23F
1877	NA	MaeLa	6823_5#9	ERR057934	PMID_24509479	NT	FALSE	NA	2009	Thailand	4133	carriage	NA
1878	NA	MaeLa	6823_6#1	ERR057950	PMID_24509479	NT	FALSE	NA	2009	Thailand	5093	carriage	NA
1879	NA	MaeLa	6823_6#10	ERR057959	PMID_24509479	NT	FALSE	NA	2009	Thailand	4411	carriage	NA
1880	6823_6#11-s6c	MaeLa	6823_6#11	ERR057960	PMID_24509479	6C	TRUE	TRUE	2009	Thailand	4420	carriage	6C
1881	6823_6#12-s19f	MaeLa	6823_6#12	ERR057961	PMID_24509479	19F	TRUE	TRUE	2009	Thailand	4414	carriage	19F
1882	6823_6#13-s28f	MaeLa	6823_6#13	ERR057962	PMID_24509479	28F	TRUE	TRUE	2009	Thailand	4399	carriage	28F
1883	6823_6#14-s23f	MaeLa	6823_6#14	ERR057963	PMID_24509479	23F	TRUE	TRUE	2009	Thailand	242	carriage	23F
1884	6823_6#15-s6c	MaeLa	6823_6#15	ERR057964	PMID_24509479	6C	TRUE	TRUE	2009	Thailand	4420	carriage	6C
1885	6823_6#16-s6b	MaeLa	6823_6#16	ERR057965	PMID_24509479	6B	TRUE	TRUE	2009	Thailand	315	carriage	6B
1886	6823_6#17-s13	MaeLa	6823_6#17	ERR057966	PMID_24509479	13	TRUE	TRUE	2009	Thailand	unknown	carriage	13
1887	6823_6#18-s34	MaeLa	6823_6#18	ERR057967	PMID_24509479	34	TRUE	TRUE	2009	Thailand	1439	carriage	34
1888	6823_6#19-s40	MaeLa	6823_6#19	ERR057968	PMID_24509479	40	TRUE	TRUE	2009	Thailand	SLV5079	carriage	40
1889	6823_6#2-s15a	MaeLa	6823_6#2	ERR057951	PMID_24509479	15A	TRUE	TRUE	2009	Thailand	4965	carriage	15A
1890	6823_6#20-s15c	MaeLa	6823_6#20	ERR057969	PMID_24509479	15B	TRUE	TRUE	2009	Thailand	4209	carriage	15C
1891	6823_6#21-s22a	MaeLa	6823_6#21	ERR057970	PMID_24509479	22A	TRUE	TRUE	2009	Thailand	910	carriage	22A
1892	6823_6#22-s6c	MaeLa	6823_6#22	ERR057971	PMID_24509479	6C	TRUE	TRUE	2009	Thailand	4420	carriage	6C
1893	6823_6#23-s15a	MaeLa	6823_6#23	ERR057972	PMID_24509479	15A	TRUE	TRUE	2009	Thailand	4965	carriage	15A
1894	6823_6#24-s19f	MaeLa	6823_6#24	ERR057973	PMID_24509479	19F	TRUE	TRUE	2009	Thailand	236	carriage	19F
1895	6823_6#3-s19f	MaeLa	6823_6#3	ERR057952	PMID_24509479	19F	TRUE	TRUE	2009	Thailand	3518	carriage	19F
1896	6823_6#4-s33b	MaeLa	6823_6#4	ERR057953	PMID_24509479	33B	TRUE	TRUE	2009	Thailand	6692	carriage	33B
1897	6823_6#5-s6b	MaeLa	6823_6#5	ERR057954	PMID_24509479	6B	TRUE	TRUE	2009	Thailand	SLV315	carriage	6B
1898	6823_6#6-s6b	MaeLa	6823_6#6	ERR057955	PMID_24509479	6B	TRUE	TRUE	2009	Thailand	315	carriage	6B
1899	6823_6#7-s6a	MaeLa	6823_6#7	ERR057956	PMID_24509479	6A	TRUE	TRUE	2009	Thailand	SLV4403	carriage	6A
1900	6823_6#8-s6a	MaeLa	6823_6#8	ERR057957	PMID_24509479	14	TRUE	TRUE	2009	Thailand	SLV4403	carriage	6A
1901	6823_6#9-s23f	MaeLa	6823_6#9	ERR057958	PMID_24509479	23F	TRUE	TRUE	2009	Thailand	802	carriage	23F
1902	6823_7#1-s6b	MaeLa	6823_7#1	ERR057974	PMID_24509479	6B	TRUE	TRUE	2009	Thailand	5127	carriage	6B
1903	6823_7#10-s19f	MaeLa	6823_7#10	ERR057983	PMID_24509479	19F	TRUE	TRUE	2009	Thailand	236	carriage	19F
1904	6823_7#11-s6b	MaeLa	6823_7#11	ERR057984	PMID_24509479	6B	TRUE	TRUE	2009	Thailand	315	carriage	6B
1905	6823_7#12-s19f	MaeLa	6823_7#12	ERR057985	PMID_24509479	19F	TRUE	TRUE	2009	Thailand	81	carriage	19F
1906	6823_7#13-s14	MaeLa	6823_7#13	ERR057986	PMID_24509479	14	TRUE	TRUE	2009	Thailand	4396	carriage	14
1907	NA	MaeLa	6823_7#14	ERR057987	PMID_24509479	NT	FALSE	NA	2009	Thailand	SLV4133	carriage	NA
1908	6823_7#15-s19a	MaeLa	6823_7#15	ERR057988	PMID_24509479	19A	TRUE	TRUE	2009	Thailand	1701	carriage	19A
1909	NA	MaeLa	6823_7#16	ERR057989	PMID_24509479	NT	FALSE	NA	2009	Thailand	6705	carriage	NA
1910	6823_7#17-s23f	MaeLa	6823_7#17	ERR057990	PMID_24509479	23F	TRUE	TRUE	2009	Thailand	242	carriage	23F
1911	6823_7#18-s34	MaeLa	6823_7#18	ERR057991	PMID_24509479	34	TRUE	TRUE	2009	Thailand	1439	carriage	34
1912	6823_7#19-s19f	MaeLa	6823_7#19	ERR057992	PMID_24509479	19F	TRUE	TRUE	2009	Thailand	4414	carriage	19F
1913	6823_7#2-s23f	MaeLa	6823_7#2	ERR057975	PMID_24509479	23F	TRUE	TRUE	2009	Thailand	4413	carriage	23F
1914	6823_7#20-s19f	MaeLa	6823_7#20	ERR057993	PMID_24509479	19F	TRUE	TRUE	2009	Thailand	4414	carriage	19F
1915	6823_7#21-s23f	MaeLa	6823_7#21	ERR057994	PMID_24509479	23F	TRUE	TRUE	2009	Thailand	4413	carriage	23F
1916	NA	MaeLa	6823_7#22	ERR057995	PMID_24509479	NT	FALSE	NA	2009	Thailand	incomplete	carriage	NA
1917	6823_7#23-s35f	MaeLa	6823_7#23	ERR057996	PMID_24509479	35F	TRUE	TRUE	2009	Thailand	4406	carriage	35F
1918	NA	MaeLa	6823_7#24	ERR057997	PMID_24509479	NT	FALSE	NA	2009	Thailand	4133	carriage	NA
1919	6823_7#3-s28f	MaeLa	6823_7#3	ERR057976	PMID_24509479	28F	TRUE	TRUE	2009	Thailand	4402	carriage	28F
1920	6823_7#4-s31	MaeLa	6823_7#4	ERR057977	PMID_24509479	31	TRUE	TRUE	2009	Thailand	SLV1894	carriage	31
1921	NA	MaeLa	6823_7#5	ERR057978	PMID_24509479	NT	FALSE	NA	2009	Thailand	DLV6173	carriage	NA
1922	6823_7#6-s15c	MaeLa	6823_7#6	ERR057979	PMID_24509479	15C	TRUE	TRUE	2009	Thailand	4209	carriage	15C
1923	6823_7#7-s15c	MaeLa	6823_7#7	ERR057980	PMID_24509479	15B	TRUE	TRUE	2009	Thailand	4209	carriage	15C
1924	6823_7#8-s19f	MaeLa	6823_7#8	ERR057981	PMID_24509479	19F	TRUE	TRUE	2009	Thailand	7991	carriage	19F
1925	6823_7#9-s19a	MaeLa	6823_7#9	ERR057982	PMID_24509479	19A	TRUE	TRUE	2009	Thailand	1701	carriage	19A
1926	6830_3#1-s34	MaeLa	6830_3#1	ERR059957	PMID_24509479	34	TRUE	TRUE	2009	Thailand	SLV4955	carriage	34
1927	6830_3#10-s11a	MaeLa	6830_3#10	ERR059966	PMID_24509479	11A	TRUE	TRUE	2009	Thailand	99	carriage	11A
1928	6830_3#13-s23f	MaeLa	6830_3#13	ERR059969	PMID_24509479	23F	TRUE	TRUE	2009	Thailand	172	carriage	23F
1929	6830_3#14-s15b	MaeLa	6830_3#14	ERR059970	PMID_24509479	15B	TRUE	TRUE	2009	Thailand	4209	carriage	15B
1930	6830_3#15-s19f	MaeLa	6830_3#15	ERR059971	PMID_24509479	19F	TRUE	TRUE	2009	Thailand	4414	carriage	19F
1931	6830_3#16-s23f	MaeLa	6830_3#16	ERR059972	PMID_24509479	23F	TRUE	TRUE	2009	Thailand	802	carriage	23F
1932	NA	MaeLa	6830_3#17	ERR059973	PMID_24509479	NT	FALSE	NA	2009	Thailand	448	carriage	NA
1933	6830_3#18-s15a	MaeLa	6830_3#18	ERR059974	PMID_24509479	15A	TRUE	TRUE	2009	Thailand	4965	carriage	15A
1934	NA	MaeLa	6830_3#2	ERR059958	PMID_24509479	NT	FALSE	NA	2009	Thailand	4133	carriage	NA
1935	6830_3#20-s19a	MaeLa	6830_3#20	ERR059976	PMID_24509479	19A	TRUE	TRUE	2009	Thailand	1701	carriage	19A
1936	NA	MaeLa	6830_3#21	ERR059977	PMID_24509479	NT	FALSE	NA	2009	Thailand	4421	carriage	NA
1937	6830_3#23-s6a	MaeLa	6830_3#23	ERR059979	PMID_24509479	6A	TRUE	TRUE	2009	Thailand	982	carriage	6A
1938	NA	MaeLa	6830_3#24	ERR059980	PMID_24509479	6A	TRUE	FALSE	2009	Thailand	4408	carriage	NA
1939	6830_3#3-s15a	MaeLa	6830_3#3	ERR059959	PMID_24509479	15A	TRUE	TRUE	2009	Thailand	4965	carriage	15A
1940	6830_3#4-s15b	MaeLa	6830_3#4	ERR059960	PMID_24509479	15B	TRUE	TRUE	2009	Thailand	4209	carriage	15B
1941	6830_3#5-s19f	MaeLa	6830_3#5	ERR059961	PMID_24509479	19F	TRUE	TRUE	2009	Thailand	4414	carriage	19F
1942	6830_3#6-s23f	MaeLa	6830_3#6	ERR059962	PMID_24509479	23F	TRUE	TRUE	2009	Thailand	4413	carriage	23F
1943	6830_3#7-s34	MaeLa	6830_3#7	ERR059963	PMID_24509479	34	TRUE	TRUE	2009	Thailand	1439	carriage	34
1944	6830_3#8-s13	MaeLa	6830_3#8	ERR059964	PMID_24509479	13	TRUE	TRUE	2009	Thailand	901	carriage	13
1945	6840_1#1-s33b	MaeLa	6840_1#1	ERR059981	PMID_24509479	33B	TRUE	TRUE	2009	Thailand	6692	carriage	33B
1946	6840_1#10-s23f	MaeLa	6840_1#10	ERR059990	PMID_24509479	23F	TRUE	TRUE	2009	Thailand	SLV2624	carriage	23F
1947	6840_1#11-s14	MaeLa	6840_1#11	ERR059991	PMID_24509479	14	TRUE	TRUE	2009	Thailand	4395	carriage	14
1948	6840_1#12-s6b	MaeLa	6840_1#12	ERR059992	PMID_24509479	6B	TRUE	TRUE	2009	Thailand	5127	carriage	6B
1949	6840_1#13-s19f	MaeLa	6840_1#13	ERR059993	PMID_24509479	19F	TRUE	TRUE	2009	Thailand	4414	carriage	19F
1950	6840_1#14-s35b	MaeLa	6840_1#14	ERR059994	PMID_24509479	35C	TRUE	TRUE	2009	Thailand	SLV4935	carriage	35B
1951	6840_1#15-s19a	MaeLa	6840_1#15	ERR059995	PMID_24509479	19A	TRUE	TRUE	2009	Thailand	1701	carriage	19A
1952	6840_1#16-s19f	MaeLa	6840_1#16	ERR059996	PMID_24509479	19F	TRUE	TRUE	2009	Thailand	4414	carriage	19F
1953	6840_1#17-s13	MaeLa	6840_1#17	ERR059997	PMID_24509479	13	TRUE	TRUE	2009	Thailand	SLV5115	carriage	13
1954	6840_1#18-s38	MaeLa	6840_1#18	ERR059998	PMID_24509479	38	TRUE	TRUE	2009	Thailand	310	carriage	38
1955	6840_1#19-s17f	MaeLa	6840_1#19	ERR059999	PMID_24509479	17F	TRUE	TRUE	2009	Thailand	5098	carriage	17F
1956	6840_1#2-s19f	MaeLa	6840_1#2	ERR059982	PMID_24509479	19F	TRUE	TRUE	2009	Thailand	236	carriage	19F
1957	6840_1#20-s19f	MaeLa	6840_1#20	ERR060000	PMID_24509479	19F	TRUE	TRUE	2009	Thailand	4414	carriage	19F
1958	6840_1#21-s3	MaeLa	6840_1#21	ERR060001	PMID_24509479	3	TRUE	TRUE	2009	Thailand	4389	carriage	3
1959	6840_1#22-s19f	MaeLa	6840_1#22	ERR060002	PMID_24509479	19F	TRUE	TRUE	2009	Thailand	236	carriage	19F
1960	6840_1#23-s23f	MaeLa	6840_1#23	ERR060003	PMID_24509479	23F	TRUE	TRUE	2009	Thailand	4413	carriage	23F
1961	6840_1#24-s6b	MaeLa	6840_1#24	ERR060004	PMID_24509479	6B	TRUE	TRUE	2009	Thailand	2016	carriage	6B
1962	6840_1#3-s19f	MaeLa	6840_1#3	ERR059983	PMID_24509479	19F	TRUE	TRUE	2009	Thailand	4414	carriage	19F
1963	6840_1#4-s35b	MaeLa	6840_1#4	ERR059984	PMID_24509479	29	TRUE	TRUE	2009	Thailand	DLV4935	carriage	35B
1964	6840_1#5-s19a	MaeLa	6840_1#5	ERR059985	PMID_24509479	19A	TRUE	TRUE	2009	Thailand	5125	carriage	19A
1965	6840_1#6-s45	MaeLa	6840_1#6	ERR059986	PMID_24509479	45	TRUE	TRUE	2009	Thailand	5097	carriage	45
1966	6840_1#7-s15b	MaeLa	6840_1#7	ERR059987	PMID_24509479	15B	TRUE	TRUE	2009	Thailand	1961	carriage	15B
1967	6840_1#8-s14	MaeLa	6840_1#8	ERR059988	PMID_24509479	14	TRUE	TRUE	2009	Thailand	63	carriage	14
1968	NA	MaeLa	6840_1#9	ERR059989	PMID_24509479	6C	TRUE	FALSE	2009	Thailand	982	carriage	NA
1969	6840_3#1-s19f	MaeLa	6840_3#1	ERR060005	PMID_24509479	19F	TRUE	TRUE	2009	Thailand	4414	carriage	19F
1970	6840_3#10-s19f	MaeLa	6840_3#10	ERR060014	PMID_24509479	19F	TRUE	TRUE	2009	Thailand	236	carriage	19F
1971	6840_3#11-s6b	MaeLa	6840_3#11	ERR060015	PMID_24509479	6B	TRUE	TRUE	2009	Thailand	315	carriage	6B
1972	6840_3#12-s33b	MaeLa	6840_3#12	ERR060016	PMID_24509479	33B	TRUE	TRUE	2009	Thailand	6692	carriage	33B
1973	NA	MaeLa	6840_3#13	ERR060017	PMID_24509479	NT	FALSE	NA	2009	Thailand	4133	carriage	NA
1974	6840_3#14-s3	MaeLa	6840_3#14	ERR060018	PMID_24509479	3	TRUE	TRUE	2009	Thailand	4389	carriage	3
1975	6840_3#15-s14	MaeLa	6840_3#15	ERR060019	PMID_24509479	14	TRUE	TRUE	2009	Thailand	63	carriage	14
1976	6840_3#16-s19f	MaeLa	6840_3#16	ERR060020	PMID_24509479	19F	TRUE	TRUE	2009	Thailand	SLV4414	carriage	19F
1977	6840_3#17-s4	MaeLa	6840_3#17	ERR060021	PMID_24509479	4	TRUE	TRUE	2009	Thailand	5120	carriage	4
1978	6840_3#18-s34	MaeLa	6840_3#18	ERR060022	PMID_24509479	34	TRUE	TRUE	2009	Thailand	SLV4955	carriage	34
1979	NA	MaeLa	6840_3#19	ERR060023	PMID_24509479	NT	FALSE	NA	2009	Thailand	4133	carriage	NA
1980	6840_3#2-s19f	MaeLa	6840_3#2	ERR060006	PMID_24509479	19F	TRUE	TRUE	2009	Thailand	4414	carriage	19F
1981	NA	MaeLa	6840_3#20	ERR060024	PMID_24509479	NT	FALSE	NA	2009	Thailand	4133	carriage	NA
1982	NA	MaeLa	6840_3#21	ERR060025	PMID_24509479	NT	FALSE	NA	2009	Thailand	unknown	carriage	NA
1983	6840_3#22-s15c	MaeLa	6840_3#22	ERR060026	PMID_24509479	15B	TRUE	TRUE	2009	Thailand	4209	carriage	15C
1984	6840_3#23-s33c	MaeLa	6840_3#23	ERR060027	PMID_24509479	33C	TRUE	TRUE	2009	Thailand	5096	carriage	33C
1985	6840_3#24-s19f	MaeLa	6840_3#24	ERR060028	PMID_24509479	19F	TRUE	TRUE	2009	Thailand	4414	carriage	19F
1986	6840_3#3-s20	MaeLa	6840_3#3	ERR060007	PMID_24509479	20	TRUE	TRUE	2009	Thailand	6693	carriage	20
1987	6840_3#4-s23f	MaeLa	6840_3#4	ERR060008	PMID_24509479	23F	TRUE	TRUE	2009	Thailand	4413	carriage	23F
1988	NA	MaeLa	6840_3#5	ERR060009	PMID_24509479	NT	FALSE	NA	2009	Thailand	4133	carriage	NA
1989	6840_3#6-s6b	MaeLa	6840_3#6	ERR060010	PMID_24509479	6B	TRUE	TRUE	2009	Thailand	315	carriage	6B
1990	6840_3#7-s19f	MaeLa	6840_3#7	ERR060011	PMID_24509479	19F	TRUE	TRUE	2009	Thailand	4414	carriage	19F
1991	6840_3#8-s23f	MaeLa	6840_3#8	ERR060012	PMID_24509479	23F	TRUE	TRUE	2009	Thailand	242	carriage	23F
1992	6840_3#9-s19f	MaeLa	6840_3#9	ERR060013	PMID_24509479	19F	TRUE	TRUE	2009	Thailand	81	carriage	19F
1993	6841_7#1-s38	MaeLa	6841_7#1	ERR060029	PMID_24509479	38	TRUE	TRUE	2009	Thailand	310	carriage	38
1994	6841_7#10-s18c	MaeLa	6841_7#10	ERR060038	PMID_24509479	18C	TRUE	TRUE	2009	Thailand	870	carriage	18C
1995	6841_7#11-s46	MaeLa	6841_7#11	ERR060039	PMID_24509479	46	TRUE	TRUE	2009	Thailand	989	carriage	46
1996	NA	MaeLa	6841_7#12	ERR060040	PMID_24509479	NT	FALSE	NA	2009	Thailand	6729	carriage	NA
1997	6841_7#13-s13	MaeLa	6841_7#13	ERR060041	PMID_24509479	13	TRUE	TRUE	2009	Thailand	901	carriage	13
1998	6841_7#14-s6b	MaeLa	6841_7#14	ERR060042	PMID_24509479	6B	TRUE	TRUE	2009	Thailand	4422	carriage	6B
1999	NA	MaeLa	6841_7#15	ERR060043	PMID_24509479	NT	FALSE	NA	2009	Thailand	unknown	carriage	NA
[truncated: 2,470 more rows]

## Sheet: TableS2
No.	Strain	Accession No.	Contigs
1	Streptococcus mitis 11/5	AQTT00000000	YES
2	Streptococcus mitis 13/39	AQTU00000000	YES
3	Streptococcus mitis 17/34	ASZZ00000000	YES
4	Streptococcus mitis 18/56	ATAA00000000	YES
5	Streptococcus mitis 21/39	AYRR00000000	YES
6	Streptococcus mitis 27/7	AYRS00000000	YES
7	Streptococcus mitis 29/42	ATAB00000000	YES
8	Streptococcus mitis ATCC 6249	AEEN00000000	YES
9	Streptococcus mitis B6	FN568063	NO
10	Streptococcus mitis bv. 2 str. F0392	AFUO00000000	YES
11	Streptococcus mitis bv. 2 str. SK95	AFUB00000000	YES
12	Streptococcus mitis NCTC 12261	AEDX00000000	YES
13	Streptococcus mitis SK137	JPFS00000000	YES
14	Streptococcus mitis SK271	JPGW00000000	YES
15	Streptococcus mitis SK321	AEDT00000000	YES
16	Streptococcus mitis SK564	AEDU00000000	YES
17	Streptococcus mitis SK569	AFUF00000000	YES
18	Streptococcus mitis SK575	AICU00000000	YES
19	Streptococcus mitis SK578	JPFY00000000	YES
20	Streptococcus mitis SK579	AJJL00000000	YES
21	Streptococcus mitis SK597	AEDV00000000	YES
22	Streptococcus mitis SK608	JPFZ00000000	YES
23	Streptococcus mitis SK616	AICR00000000	YES
24	Streptococcus mitis SK629	JPFU00000000	YES
25	Streptococcus mitis SK637	JPFX00000000	YES
26	Streptococcus mitis SK642	JPFW00000000	YES
27	Streptococcus mitis SK667	JPFV00000000	YES
28	Streptococcus mitis SK1073	AFQT00000000	YES
29	Streptococcus mitis SK1080	AFQV00000000	YES
30	Streptococcus mitis SK1126	JPFT00000000	YES
31	Streptococcus mitis SPAR10	ALCH01000010	YES
32	Streptococcus oralis ATCC 35037	ADMV00000000	YES
33	Streptococcus oralis ATCC 49296	AEPO00000000	YES
34	Streptococcus oralis SK10	AJKO00000000	YES
35	Streptococcus oralis SK100	AJKP00000000	YES
36	Streptococcus oralis SK141	JPGA00000000	YES
37	Streptococcus oralis SK143	JPGB00000000	YES
38	Streptococcus oralis SK255	AFNM00000000	YES
39	Streptococcus oralis SK304	ALJN00000000	YES
40	Streptococcus oralis SK313	AFUU01000001	YES
41	Streptococcus oralis SK610	AJKQ00000000	YES
42	Streptococcus oralis SK1074	AICT00000000	YES
43	Streptococcus oralis Uo5	FR720602	NO
44	Streptococcus pseudopneumoniae 1321	AYRP00000000	YES
45	Streptococcus pseudopneumoniae 5247	AYRQ00000000	YES
46	Streptococcus pseudopneumoniae 22725	AYRO00000000	YES
47	Streptococcus pseudopneumoniae ATCC BAA-960	AICS00000000	YES
48	Streptococcus pseudopneumoniae G42	AYRN00000000	YES
49	Streptococcus pseudopneumoniae IS7493	CP002925	NO
50	Streptococcus pseudopneumoniae SK674	AJKE00000000	YES
